# Supplementary material for: Two Doublesex1 mutants revealed a tunable gene network underlying intersexuality in Daphnia magna
Source: PLoS One. 2020 Aug 31;15(8):e0238256. doi: 10.1371/journal.pone.0238256 (PMC7458346; doi:10.1371/journal.pone.0238256)
Supplement: S1 Table — This list was obtained by performing hypergeometric tests using the sex-biased gene list as subset (505 genes in female set, 226 genes in male set) and D. magna 40,000+ gene collection as full set. Only terms with p-value < 0.05 are shown in this table. (XLSX) [file pone.0238256.s003.xlsx]

## Sheet: Female-biased group
Category	Description	Full set	In subset	Expected in subset	Observed - expected	p-value
GO:0055085	transmembrane transport (GO_REF:nd [ND])	974	39	16	23	1.27707e-07
GO:0006508	proteolysis (GO_REF:nd [ND])	1174	39	19	20	1.30516e-05
GO:0006865	amino acid transport (GO_REF:nd [ND])	58	7	1	6	4.17003e-05
GO:0003333	amino acid transmembrane transport (GO_REF:nd [ND])	42	6	1	5	5.68759e-05
GO:0006022	aminoglycan metabolic process	217	13	4	9	5.74231e-05
GO:0006811	ion transport (GO_REF:nd [ND])	710	26	12	14	9.32568e-05
GO:0034220	ion transmembrane transport (GO_REF:nd [ND])	525	21	9	12	0.000138788
GO:1901071	glucosamine-containing compound metabolic process	178	11	3	8	0.000163402
GO:0005975	carbohydrate metabolic process (GO_REF:nd [ND])	420	18	7	11	0.000182942
GO:0006040	amino sugar metabolic process	182	11	3	8	0.000198554
GO:1903825	organic acid transmembrane transport	53	6	1	5	0.000214411
GO:1905039	carboxylic acid transmembrane transport	53	6	1	5	0.000214411
GO:0006030	chitin metabolic process (GO_REF:nd [ND])	163	10	3	7	0.00034325
GO:0046942	carboxylic acid transport	108	8	2	6	0.000386192
GO:0015849	organic acid transport	108	8	2	6	0.000386192
GO:0098656	anion transmembrane transport (GO_REF:nd [ND])	145	9	2	7	0.000622682
GO:1902475	L-alpha-amino acid transmembrane transport (GO_REF:nd [ND])	25	4	0	4	0.000669523
GO:0006820	anion transport (GO_REF:nd [ND])	250	12	4	8	0.000837428
GO:0015711	organic anion transport (GO_REF:nd [ND])	152	9	2	7	0.000873441
GO:1901565	organonitrogen compound catabolic process (GO_REF:nd [ND])	219	11	4	7	0.000949835
GO:0030522	intracellular receptor signaling pathway (GO_REF:nd [ND])	16	3	0	3	0.00205906
GO:0006032	chitin catabolic process (GO_REF:nd [ND])	35	4	1	3	0.00243973
GO:0015807	L-amino acid transport	36	4	1	3	0.00271004
GO:0043401	steroid hormone mediated signaling pathway (GO_REF:nd [ND])	37	4	1	3	0.0030002
GO:0046348	amino sugar catabolic process	38	4	1	3	0.00331088
GO:0006026	aminoglycan catabolic process	38	4	1	3	0.00331088
GO:1901072	glucosamine-containing compound catabolic process	38	4	1	3	0.00331088
GO:0006810	transport (GO_REF:nd [ND])	1899	45	31	14	0.00558348
GO:1901135	carbohydrate derivative metabolic process	708	21	12	9	0.00594272
GO:0051234	establishment of localization	1920	45	31	14	0.00682496
GO:0055114	oxidation-reduction process (GO_REF:nd [ND])	872	24	14	10	0.0082869
GO:0098660	inorganic ion transmembrane transport	384	13	6	7	0.0104874
GO:0009755	hormone-mediated signaling pathway (GO_REF:nd [ND])	53	4	1	3	0.0108669
GO:1901136	carbohydrate derivative catabolic process	86	5	1	4	0.0132896
GO:0071705	nitrogen compound transport	192	8	3	5	0.0136252
GO:1901607	alpha-amino acid biosynthetic process	59	4	1	3	0.015664
GO:2000114	regulation of establishment of cell polarity (GO_REF:nd [ND])	1	1	0	1	0.0163446
GO:0042412	taurine biosynthetic process (GO_REF:nd [ND])	1	1	0	1	0.0163446
GO:0042450	arginine biosynthetic process via ornithine (GO_REF:nd [ND])	1	1	0	1	0.0163446
GO:0019694	alkanesulfonate metabolic process	1	1	0	1	0.0163446
GO:0019530	taurine metabolic process	1	1	0	1	0.0163446
GO:0046305	alkanesulfonate biosynthetic process	1	1	0	1	0.0163446
GO:0009098	leucine biosynthetic process (GO_REF:nd [ND])	1	1	0	1	0.0163446
GO:0035317	imaginal disc-derived wing hair organization (GO_REF:nd [ND])	1	1	0	1	0.0163446
GO:0035316	non-sensory hair organization	1	1	0	1	0.0163446
GO:0032264	IMP salvage (GO_REF:nd [ND])	1	1	0	1	0.0163446
GO:0015669	gas transport	33	3	1	2	0.0163718
GO:0015671	oxygen transport (GO_REF:nd [ND])	33	3	1	2	0.0163718
GO:0030001	metal ion transport (GO_REF:nd [ND])	240	9	4	5	0.0171894
GO:0051156	glucose 6-phosphate metabolic process (GO_REF:nd [ND])	13	2	0	2	0.0184181
GO:0000302	response to reactive oxygen species (GO_REF:nd [ND])	35	3	1	2	0.0191792
GO:0008652	cellular amino acid biosynthetic process (GO_REF:nd [ND])	63	4	1	3	0.0194994
GO:0046394	carboxylic acid biosynthetic process	130	6	2	4	0.0198576
GO:0016053	organic acid biosynthetic process	130	6	2	4	0.0198576
GO:0051179	localization (GO_REF:nd [ND])	2045	45	33	12	0.0200765
GO:0007189	adenylate cyclase-activating G-protein coupled receptor signaling pathway (GO_REF:nd [ND])	37	3	1	2	0.022236
GO:0007187	G-protein coupled receptor signaling pathway, coupled to cyclic nucleotide second messenger (GO_REF:nd [ND])	66	4	1	3	0.022725
GO:0030309	poly-N-acetyllactosamine metabolic process	39	3	1	2	0.0255428
GO:0043171	peptide catabolic process (GO_REF:nd [ND])	39	3	1	2	0.0255428
GO:0030311	poly-N-acetyllactosamine biosynthetic process (GO_REF:nd [ND])	39	3	1	2	0.0255428
GO:0044765	single-organism transport	816	21	13	8	0.0258881
GO:0015672	monovalent inorganic cation transport (GO_REF:nd [ND])	258	9	4	5	0.02601
GO:0009074	aromatic amino acid family catabolic process	17	2	0	2	0.030772
GO:0000472	endonucleolytic cleavage to generate mature 5'-end of SSU-rRNA from (SSU-rRNA, 5.8S rRNA, LSU-rRNA) (GO_REF:nd [ND])	2	1	0	1	0.0324234
GO:0000480	endonucleolytic cleavage in 5'-ETS of tricistronic rRNA transcript (SSU-rRNA, 5.8S rRNA, LSU-rRNA) (GO_REF:nd [ND])	2	1	0	1	0.0324234
GO:0032878	regulation of establishment or maintenance of cell polarity (GO_REF:nd [ND])	2	1	0	1	0.0324234
GO:0006571	tyrosine biosynthetic process (GO_REF:nd [ND])	2	1	0	1	0.0324234
GO:0006526	arginine biosynthetic process (GO_REF:nd [ND])	2	1	0	1	0.0324234
GO:0034471	ncRNA 5'-end processing	2	1	0	1	0.0324234
GO:0034462	small-subunit processome assembly (GO_REF:nd [ND])	2	1	0	1	0.0324234
GO:0046152	ommochrome metabolic process	2	1	0	1	0.0324234
GO:0046158	ocellus pigment metabolic process	2	1	0	1	0.0324234
GO:0040019	positive regulation of embryonic development	2	1	0	1	0.0324234
GO:0008055	ocellus pigment biosynthetic process	2	1	0	1	0.0324234
GO:0000967	rRNA 5'-end processing	2	1	0	1	0.0324234
GO:0000966	RNA 5'-end processing	2	1	0	1	0.0324234
GO:0019520	aldonic acid metabolic process	2	1	0	1	0.0324234
GO:0019521	D-gluconate metabolic process (GO_REF:nd [ND])	2	1	0	1	0.0324234
GO:0044550	secondary metabolite biosynthetic process	2	1	0	1	0.0324234
GO:0045948	positive regulation of translational initiation (GO_REF:nd [ND])	2	1	0	1	0.0324234
GO:0070935	3'-UTR-mediated mRNA stabilization (GO_REF:nd [ND])	2	1	0	1	0.0324234
GO:0031034	myosin filament assembly	2	1	0	1	0.0324234
GO:0031033	myosin filament organization	2	1	0	1	0.0324234
GO:0048255	mRNA stabilization	2	1	0	1	0.0324234
GO:0042138	meiotic DNA double-strand break formation (GO_REF:nd [ND])	2	1	0	1	0.0324234
GO:0043489	RNA stabilization	2	1	0	1	0.0324234
GO:0009095	aromatic amino acid family biosynthetic process, prephenate pathway	2	1	0	1	0.0324234
GO:0009099	valine biosynthetic process (GO_REF:nd [ND])	2	1	0	1	0.0324234
GO:0009073	aromatic amino acid family biosynthetic process	2	1	0	1	0.0324234
GO:0006727	ommochrome biosynthetic process (GO_REF:nd [ND])	2	1	0	1	0.0324234
GO:2000543	positive regulation of gastrulation (GO_REF:nd [ND])	2	1	0	1	0.0324234
GO:0071688	striated muscle myosin thick filament assembly (GO_REF:nd [ND])	2	1	0	1	0.0324234
GO:0098662	inorganic cation transmembrane transport	317	10	5	5	0.0355777
GO:0044711	single-organism biosynthetic process	796	20	13	7	0.0364194
GO:0007188	adenylate cyclase-modulating G-protein coupled receptor signaling pathway (GO_REF:nd [ND])	47	3	1	2	0.0412478
GO:0044283	small molecule biosynthetic process	197	7	3	4	0.0430734
GO:0042391	regulation of membrane potential (GO_REF:nd [ND])	81	4	1	3	0.0435383
GO:0016051	carbohydrate biosynthetic process (GO_REF:nd [ND])	82	4	1	3	0.0452086
GO:0052652	cyclic purine nucleotide metabolic process	21	2	0	2	0.0455412
GO:1901564	organonitrogen compound metabolic process (GO_REF:nd [ND])	1287	29	21	8	0.0461466
GO:0000271	polysaccharide biosynthetic process	50	3	1	2	0.0481373
GO:0033692	cellular polysaccharide biosynthetic process	50	3	1	2	0.0481373
GO:0006591	ornithine metabolic process	3	1	0	1	0.0482406
GO:0035036	sperm-egg recognition	3	1	0	1	0.0482406
GO:0006188	IMP biosynthetic process	3	1	0	1	0.0482406
GO:0019442	tryptophan catabolic process to acetyl-CoA (GO_REF:nd [ND])	3	1	0	1	0.0482406
GO:0009988	cell-cell recognition	3	1	0	1	0.0482406
GO:0007339	binding of sperm to zona pellucida (GO_REF:nd [ND])	3	1	0	1	0.0482406
GO:0009082	branched-chain amino acid biosynthetic process (GO_REF:nd [ND])	3	1	0	1	0.0482406

## Sheet: Male biased group
Category	Description	Full set	In subset	Expected in subset	Observed - expected	p-value
GO:0031323	regulation of cellular metabolic process (GO_REF:nd [ND])	1474	27	10	17	1.5201e-06
GO:0019222	regulation of metabolic process (GO_REF:nd [ND])	1606	28	11	17	2.42622e-06
GO:0080090	regulation of primary metabolic process (GO_REF:nd [ND])	1536	27	11	16	3.37981e-06
GO:0060255	regulation of macromolecule metabolic process (GO_REF:nd [ND])	1561	27	11	16	4.6031e-06
GO:0006355	regulation of transcription, DNA-templated (GO_REF:nd [ND])	940	19	7	12	2.09961e-05
GO:0098869	cellular oxidant detoxification (GO_REF:nd [ND])	126	7	1	6	2.79004e-05
GO:1990748	cellular detoxification	126	7	1	6	2.79004e-05
GO:2000112	regulation of cellular macromolecule biosynthetic process (GO_REF:nd [ND])	1050	20	7	13	2.8806e-05
GO:1903506	regulation of nucleic acid-templated transcription (GO_REF:nd [ND])	965	19	7	12	3.02557e-05
GO:2001141	regulation of RNA biosynthetic process	966	19	7	12	3.06925e-05
GO:0098754	detoxification	128	7	1	6	3.08859e-05
GO:0019219	regulation of nucleobase-containing compound metabolic process	1066	20	7	13	3.57921e-05
GO:0044767	single-organism developmental process	495	13	3	10	3.76184e-05
GO:0010556	regulation of macromolecule biosynthetic process	1076	20	8	12	4.08973e-05
GO:0051252	regulation of RNA metabolic process	1000	19	7	12	4.93609e-05
GO:0031326	regulation of cellular biosynthetic process	1094	20	8	12	5.17581e-05
GO:0009889	regulation of biosynthetic process	1098	20	8	12	5.44972e-05
GO:0051171	regulation of nitrogen compound metabolic process (GO_REF:nd [ND])	1144	20	8	12	9.67275e-05
GO:0006030	chitin metabolic process (GO_REF:nd [ND])	163	7	1	6	0.000142803
GO:0010468	regulation of gene expression (GO_REF:nd [ND])	1093	19	8	11	0.000161897
GO:0032502	developmental process (GO_REF:nd [ND])	574	13	4	9	0.000168437
GO:1901071	glucosamine-containing compound metabolic process	178	7	1	6	0.000245773
GO:0006040	amino sugar metabolic process	182	7	1	6	0.000281496
GO:0055114	oxidation-reduction process (GO_REF:nd [ND])	872	16	6	10	0.000319984
GO:0006979	response to oxidative stress (GO_REF:nd [ND])	133	6	1	5	0.000334364
GO:0040007	growth	22	3	0	3	0.000464334
GO:0048589	developmental growth	22	3	0	3	0.000464334
GO:0006357	regulation of transcription from RNA polymerase II promoter (GO_REF:nd [ND])	493	11	3	8	0.000630643
GO:0006022	aminoglycan metabolic process	217	7	2	5	0.000807224
GO:0001934	positive regulation of protein phosphorylation (GO_REF:nd [ND])	116	5	1	4	0.00130941
GO:0048856	anatomical structure development (GO_REF:nd [ND])	305	8	2	6	0.00131183
GO:0042327	positive regulation of phosphorylation	120	5	1	4	0.00152228
GO:0048869	cellular developmental process	243	7	2	5	0.00155671
GO:0010604	positive regulation of macromolecule metabolic process (GO_REF:nd [ND])	491	10	3	7	0.00222104
GO:0010562	positive regulation of phosphorus metabolic process	133	5	1	4	0.00239167
GO:0045937	positive regulation of phosphate metabolic process	133	5	1	4	0.00239167
GO:0031325	positive regulation of cellular metabolic process (GO_REF:nd [ND])	497	10	3	7	0.00242641
GO:0031401	positive regulation of protein modification process	135	5	1	4	0.00255197
GO:0048518	positive regulation of biological process (GO_REF:nd [ND])	782	13	5	8	0.00297889
GO:0009893	positive regulation of metabolic process (GO_REF:nd [ND])	515	10	4	6	0.00313604
GO:0043408	regulation of MAPK cascade (GO_REF:nd [ND])	87	4	1	3	0.00321345
GO:0042246	tissue regeneration (GO_REF:nd [ND])	13	2	0	2	0.00359841
GO:0000122	negative regulation of transcription from RNA polymerase II promoter (GO_REF:nd [ND])	90	4	1	3	0.00363082
GO:0050794	regulation of cellular process (GO_REF:nd [ND])	3300	35	23	12	0.00372628
GO:0048522	positive regulation of cellular process (GO_REF:nd [ND])	715	12	5	7	0.00402511
GO:0045892	negative regulation of transcription, DNA-templated (GO_REF:nd [ND])	157	5	1	4	0.0048681
GO:0031099	regeneration	16	2	0	2	0.00546104
GO:0050789	regulation of biological process (GO_REF:nd [ND])	3504	36	25	11	0.00552854
GO:0048730	epidermis morphogenesis (GO_REF:nd [ND])	1	1	0	1	0.00700483
GO:0090222	centrosome-templated microtubule nucleation (GO_REF:nd [ND])	1	1	0	1	0.00700483
GO:0001932	regulation of protein phosphorylation (GO_REF:nd [ND])	182	5	1	4	0.0089791
GO:0045944	positive regulation of transcription from RNA polymerase II promoter (GO_REF:nd [ND])	184	5	1	4	0.00938705
GO:2000113	negative regulation of cellular macromolecule biosynthetic process	191	5	1	4	0.0109156
GO:1902679	negative regulation of RNA biosynthetic process	192	5	1	4	0.011147
GO:1903507	negative regulation of nucleic acid-templated transcription (GO_REF:nd [ND])	192	5	1	4	0.011147
GO:0048812	neuron projection morphogenesis (GO_REF:nd [ND])	23	2	0	2	0.0111541
GO:0048858	cell projection morphogenesis	23	2	0	2	0.0111541
GO:0051253	negative regulation of RNA metabolic process	194	5	1	4	0.01162
GO:0032268	regulation of cellular protein metabolic process	440	8	3	5	0.0118276
GO:0032270	positive regulation of cellular protein metabolic process (GO_REF:nd [ND])	195	5	1	4	0.0118615
GO:0042325	regulation of phosphorylation (GO_REF:nd [ND])	196	5	1	4	0.0121064
GO:0032990	cell part morphogenesis	24	2	0	2	0.0121131
GO:0043410	positive regulation of MAPK cascade (GO_REF:nd [ND])	69	3	0	3	0.0124743
GO:0010629	negative regulation of gene expression (GO_REF:nd [ND])	198	5	1	4	0.0126066
GO:0044707	single-multicellular organism process	199	5	1	4	0.0128619
GO:0009967	positive regulation of signal transduction (GO_REF:nd [ND])	131	4	1	3	0.0134177
GO:0001523	retinoid metabolic process	2	1	0	1	0.0139612
GO:0006211	5-methylcytosine catabolic process (GO_REF:nd [ND])	2	1	0	1	0.0139612
GO:0016101	diterpenoid metabolic process	2	1	0	1	0.0139612
GO:0016119	carotene metabolic process	2	1	0	1	0.0139612
GO:0016121	carotene catabolic process (GO_REF:nd [ND])	2	1	0	1	0.0139612
GO:0019857	5-methylcytosine metabolic process	2	1	0	1	0.0139612
GO:0031954	positive regulation of protein autophosphorylation (GO_REF:nd [ND])	2	1	0	1	0.0139612
GO:0042214	terpene metabolic process	2	1	0	1	0.0139612
GO:0042574	retinal metabolic process (GO_REF:nd [ND])	2	1	0	1	0.0139612
GO:0046247	terpene catabolic process	2	1	0	1	0.0139612
GO:0070989	oxidative demethylation (GO_REF:nd [ND])	2	1	0	1	0.0139612
GO:0071539	protein localization to centrosome (GO_REF:nd [ND])	2	1	0	1	0.0139612
GO:0080111	DNA demethylation (GO_REF:nd [ND])	2	1	0	1	0.0139612
GO:1905508	protein localization to microtubule organizing center	2	1	0	1	0.0139612
GO:0051247	positive regulation of protein metabolic process	204	5	1	4	0.014191
GO:0010647	positive regulation of cell communication	140	4	1	3	0.0167471
GO:0023056	positive regulation of signaling	140	4	1	3	0.0167471
GO:0031324	negative regulation of cellular metabolic process (GO_REF:nd [ND])	384	7	3	4	0.0179921
GO:0071902	positive regulation of protein serine/threonine kinase activity (GO_REF:nd [ND])	30	2	0	2	0.0185811
GO:0000185	activation of MAPKKK activity (GO_REF:nd [ND])	3	1	0	1	0.0208693
GO:0006742	NADP catabolic process (GO_REF:nd [ND])	3	1	0	1	0.0208693
GO:0007196	adenylate cyclase-inhibiting G-protein coupled glutamate receptor signaling pathway (GO_REF:nd [ND])	3	1	0	1	0.0208693
GO:0007250	activation of NF-kappaB-inducing kinase activity (GO_REF:nd [ND])	3	1	0	1	0.0208693
GO:0008300	isoprenoid catabolic process	3	1	0	1	0.0208693
GO:0015015	heparan sulfate proteoglycan biosynthetic process, enzymatic modification (GO_REF:nd [ND])	3	1	0	1	0.0208693
GO:0019364	pyridine nucleotide catabolic process	3	1	0	1	0.0208693
GO:0035510	DNA dealkylation	3	1	0	1	0.0208693
GO:0071034	CUT catabolic process (GO_REF:nd [ND])	3	1	0	1	0.0208693
GO:0071043	CUT metabolic process	3	1	0	1	0.0208693
GO:0071049	nuclear retention of pre-mRNA with aberrant 3'-ends at the site of transcription (GO_REF:nd [ND])	3	1	0	1	0.0208693
GO:0072526	pyridine-containing compound catabolic process	3	1	0	1	0.0208693
GO:0072698	protein localization to microtubule cytoskeleton	3	1	0	1	0.0208693
GO:1901222	regulation of NIK/NF-kappaB signaling	3	1	0	1	0.0208693
GO:1901224	positive regulation of NIK/NF-kappaB signaling	3	1	0	1	0.0208693
GO:0019220	regulation of phosphate metabolic process	226	5	2	3	0.0211369
GO:0031399	regulation of protein modification process (GO_REF:nd [ND])	226	5	2	3	0.0211369
GO:0051174	regulation of phosphorus metabolic process	226	5	2	3	0.0211369
GO:0030154	cell differentiation (GO_REF:nd [ND])	151	4	1	3	0.0214661
GO:0010558	negative regulation of macromolecule biosynthetic process	227	5	2	3	0.0214971
GO:0065007	biological regulation (GO_REF:nd [ND])	3943	37	28	9	0.0218693
GO:0010605	negative regulation of macromolecule metabolic process (GO_REF:nd [ND])	402	7	3	4	0.0224891
GO:0031327	negative regulation of cellular biosynthetic process	230	5	2	3	0.0226015
GO:0009890	negative regulation of biosynthetic process (GO_REF:nd [ND])	233	5	2	3	0.0237424
GO:0009892	negative regulation of metabolic process	410	7	3	4	0.0247191
GO:1902533	positive regulation of intracellular signal transduction (GO_REF:nd [ND])	90	3	1	2	0.025197
GO:0045934	negative regulation of nucleobase-containing compound metabolic process	239	5	2	3	0.0261346
GO:0044699	single-organism process	4677	42	33	9	0.0273483
GO:0007286	spermatid development (GO_REF:nd [ND])	4	1	0	1	0.0277296
GO:0007338	single fertilization (GO_REF:nd [ND])	4	1	0	1	0.0277296
GO:0009566	fertilization	4	1	0	1	0.0277296
GO:0031507	heterochromatin assembly	4	1	0	1	0.0277296
GO:0031508	pericentric heterochromatin assembly (GO_REF:nd [ND])	4	1	0	1	0.0277296
GO:0031509	telomeric heterochromatin assembly (GO_REF:nd [ND])	4	1	0	1	0.0277296
GO:0035264	multicellular organism growth (GO_REF:nd [ND])	4	1	0	1	0.0277296
GO:0042692	muscle cell differentiation (GO_REF:nd [ND])	4	1	0	1	0.0277296
GO:0044380	protein localization to cytoskeleton	4	1	0	1	0.0277296
GO:0048749	compound eye development (GO_REF:nd [ND])	4	1	0	1	0.0277296
GO:0051298	centrosome duplication (GO_REF:nd [ND])	4	1	0	1	0.0277296
GO:0090230	regulation of centromere complex assembly (GO_REF:nd [ND])	4	1	0	1	0.0277296
GO:1902340	negative regulation of chromosome condensation (GO_REF:nd [ND])	4	1	0	1	0.0277296
GO:0051246	regulation of protein metabolic process (GO_REF:nd [ND])	517	8	4	4	0.0281635
GO:0032147	activation of protein kinase activity (GO_REF:nd [ND])	38	2	0	2	0.0289674
GO:0045893	positive regulation of transcription, DNA-templated (GO_REF:nd [ND])	248	5	2	3	0.0300046
GO:0033044	regulation of chromosome organization	40	2	0	2	0.0318531
GO:0048584	positive regulation of response to stimulus	173	4	1	3	0.033152
GO:0007275	multicellular organism development (GO_REF:nd [ND])	101	3	1	2	0.03385
GO:0007193	adenylate cyclase-inhibiting G-protein coupled receptor signaling pathway (GO_REF:nd [ND])	5	1	0	1	0.0345424
GO:0007566	embryo implantation (GO_REF:nd [ND])	5	1	0	1	0.0345424
GO:0008584	male gonad development (GO_REF:nd [ND])	5	1	0	1	0.0345424
GO:0015886	heme transport (GO_REF:nd [ND])	5	1	0	1	0.0345424
GO:0016078	tRNA catabolic process	5	1	0	1	0.0345424
GO:0031952	regulation of protein autophosphorylation (GO_REF:nd [ND])	5	1	0	1	0.0345424
GO:0043633	polyadenylation-dependent RNA catabolic process	5	1	0	1	0.0345424
GO:0043634	polyadenylation-dependent ncRNA catabolic process	5	1	0	1	0.0345424
GO:0044728	DNA methylation or demethylation	5	1	0	1	0.0345424
GO:0048665	neuron fate specification (GO_REF:nd [ND])	5	1	0	1	0.0345424
GO:0051897	positive regulation of protein kinase B signaling (GO_REF:nd [ND])	5	1	0	1	0.0345424
GO:0060623	regulation of chromosome condensation (GO_REF:nd [ND])	5	1	0	1	0.0345424
GO:0070828	heterochromatin organization	5	1	0	1	0.0345424
GO:0071029	nuclear ncRNA surveillance	5	1	0	1	0.0345424
GO:0071033	nuclear retention of pre-mRNA at the site of transcription (GO_REF:nd [ND])	5	1	0	1	0.0345424
GO:0071035	nuclear polyadenylation-dependent rRNA catabolic process (GO_REF:nd [ND])	5	1	0	1	0.0345424
GO:0071038	nuclear polyadenylation-dependent tRNA catabolic process (GO_REF:nd [ND])	5	1	0	1	0.0345424
GO:0071046	nuclear polyadenylation-dependent ncRNA catabolic process	5	1	0	1	0.0345424
GO:1901678	iron coordination entity transport	5	1	0	1	0.0345424
GO:0048468	cell development (GO_REF:nd [ND])	42	2	0	2	0.0348473
GO:0032989	cellular component morphogenesis	43	2	0	2	0.0363839
GO:0051172	negative regulation of nitrogen compound metabolic process (GO_REF:nd [ND])	262	5	2	3	0.0367139
GO:0006304	DNA modification	6	1	0	1	0.041308
GO:0007019	microtubule depolymerization (GO_REF:nd [ND])	6	1	0	1	0.041308
GO:0008406	gonad development (GO_REF:nd [ND])	6	1	0	1	0.041308
GO:0014066	regulation of phosphatidylinositol 3-kinase signaling	6	1	0	1	0.041308
GO:0014068	positive regulation of phosphatidylinositol 3-kinase signaling (GO_REF:nd [ND])	6	1	0	1	0.041308
GO:0030509	BMP signaling pathway (GO_REF:nd [ND])	6	1	0	1	0.041308
GO:0046654	tetrahydrofolate biosynthetic process (GO_REF:nd [ND])	6	1	0	1	0.041308
GO:0071051	polyadenylation-dependent snoRNA 3'-end processing (GO_REF:nd [ND])	6	1	0	1	0.041308
GO:0048519	negative regulation of biological process (GO_REF:nd [ND])	666	9	5	4	0.0430658
GO:1903508	positive regulation of nucleic acid-templated transcription (GO_REF:nd [ND])	276	5	2	3	0.0442835
GO:1902680	positive regulation of RNA biosynthetic process	277	5	2	3	0.0448575
GO:0009653	anatomical structure morphogenesis (GO_REF:nd [ND])	114	3	1	2	0.0458128
GO:0009888	tissue development (GO_REF:nd [ND])	49	2	0	2	0.0461301
GO:0010628	positive regulation of gene expression (GO_REF:nd [ND])	281	5	2	3	0.0471986
GO:0006545	glycine biosynthetic process (GO_REF:nd [ND])	7	1	0	1	0.0480267
GO:0006721	terpenoid metabolic process	7	1	0	1	0.0480267
GO:0008286	insulin receptor signaling pathway (GO_REF:nd [ND])	7	1	0	1	0.0480267
GO:0009109	coenzyme catabolic process	7	1	0	1	0.0480267
GO:0030201	heparan sulfate proteoglycan metabolic process	7	1	0	1	0.0480267
GO:0051896	regulation of protein kinase B signaling (GO_REF:nd [ND])	7	1	0	1	0.0480267
GO:0051254	positive regulation of RNA metabolic process	284	5	2	3	0.0490016
GO:0065009	regulation of molecular function (GO_REF:nd [ND])	579	8	4	4	0.0495726
