# Supplementary material for: Two Doublesex1 mutants revealed a tunable gene network underlying intersexuality in Daphnia magna
Source: PLoS One. 2020 Aug 31;15(8):e0238256. doi: 10.1371/journal.pone.0238256 (PMC7458346; doi:10.1371/journal.pone.0238256)
Supplement: S2 Table — Each gene is also colored based on their annotation using the color scheme from Fig 6. (XLSX) [file pone.0238256.s004.xlsx]

## Sheet: Female-biased binary
Feature ID	Experiment - Range (original values)	Experiment - IQR (original values)	Experiment - Difference (original values)	Experiment - Fold Change (original values)	Experiment - Range (normalized values)	Experiment - IQR (normalized values)	Experiment - Difference (normalized values)	Experiment - Fold Change (normalized values)	Experiment - Range (transformed values)	Experiment - IQR (transformed values)	Experiment - Difference (transformed values)	Experiment - Fold Change (Transformed values)	Experiment - Cluster	EDGE test: NIES female vs Line A male, tagwise dispersions - P-value	EDGE test: NIES female vs Line A male, tagwise dispersions - Fold change	EDGE test: NIES female vs Line A male, tagwise dispersions - Weighted difference	EDGE test: NIES female vs Line A male, tagwise dispersions - Bonferroni	EDGE test: NIES female vs Line A male, tagwise dispersions - FDR p-value correction	EDGE test: NIES female vs Line B male, tagwise dispersions - P-value	EDGE test: NIES female vs Line B male, tagwise dispersions - Fold change	EDGE test: NIES female vs Line B male, tagwise dispersions - Weighted difference	EDGE test: NIES female vs Line B male, tagwise dispersions - Bonferroni	EDGE test: NIES female vs Line B male, tagwise dispersions - FDR p-value correction	EDGE test: NIES female vs NIES male, tagwise dispersions - P-value	EDGE test: NIES female vs NIES male, tagwise dispersions - Fold change	EDGE test: NIES female vs NIES male, tagwise dispersions - Weighted difference	EDGE test: NIES female vs NIES male, tagwise dispersions - Bonferroni	EDGE test: NIES female vs NIES male, tagwise dispersions - FDR p-value correction	EDGE test: Line A male vs Line B male, tagwise dispersions - P-value	EDGE test: Line A male vs Line B male, tagwise dispersions - Fold change	EDGE test: Line A male vs Line B male, tagwise dispersions - Weighted difference	EDGE test: Line A male vs Line B male, tagwise dispersions - Bonferroni	EDGE test: Line A male vs Line B male, tagwise dispersions - FDR p-value correction	EDGE test: Line A male vs NIES male, tagwise dispersions - P-value	EDGE test: Line A male vs NIES male, tagwise dispersions - Fold change	EDGE test: Line A male vs NIES male, tagwise dispersions - Weighted difference	EDGE test: Line A male vs NIES male, tagwise dispersions - Bonferroni	EDGE test: Line A male vs NIES male, tagwise dispersions - FDR p-value correction	EDGE test: Line B male vs NIES male, tagwise dispersions - P-value	EDGE test: Line B male vs NIES male, tagwise dispersions - Fold change	EDGE test: Line B male vs NIES male, tagwise dispersions - Weighted difference	EDGE test: Line B male vs NIES male, tagwise dispersions - Bonferroni	EDGE test: Line B male vs NIES male, tagwise dispersions - FDR p-value correction	Annotations - Database	Annotations - Database identifier	Annotations - Database symbol	Annotations - Qualifier	Annotations - GO biological process	Annotations - GO cellular component
Dapma7bEVm000088sc02140NoSplit	247	97	-115.333	-2.384	35.9355	13.3336	-18.2212	-2.93791	2.91755	1.21364	-1.51745	-1.47634	10	0.077347	-1.87316	-1.35709e-05	1	1	0.0867439	-1.83626	-1.32586e-05	1	1	0.00175863	-3.09859	-1.97175e-05	1	0.589726	0.962577	1.02009	3.1232e-07	1	1	0.161167	-1.6542	-6.14664e-06	1	1	0.145627	-1.68744	-6.45896e-06	1	1	B2G	Major facilitator superfamily domain-containing protein 6	Dapma7bEVm000088sc02140NoSplit			0016021 // integral component of membrane (GO_REF:nd [ND])
Dapma7bEVm000432sc00512NoSplit	4501	1118	-1856.33	-1.57019	655.924	204.072	-298.329	-1.72893	1.87455	0.589985	-0.787292	-1.09097	9	0.0200521	-1.70256	-0.000305327	1	0.997083	0.0135396	-1.76036	-0.000319595	1	1	0.00909723	-1.818	-0.000332921	1	1	0.883872	-1.03395	-1.42687e-05	1	1	0.773507	-1.0678	-2.75939e-05	1	1	0.887651	-1.03274	-1.33252e-05	1	1	B2G	fatty acid-binding protein, muscle-like isoform X2	Dapma7bEVm000432sc00512NoSplit
Dapma7bEVm000807sc00568Split02	232	53	-77.3333	-1.56039	33.7888	9.63338	-13.1522	-1.78581	2.13576	0.679608	-0.775218	-1.19144	10	0.0515399	-1.70828	-1.30379e-05	1	1	0.213922	-1.40363	-9.04265e-06	1	1	0.0209224	-1.8884	-1.47937e-05	1	1	0.47796	1.21704	3.99521e-06	1	1	0.718092	-1.10544	-1.7558e-06	1	1	0.281055	-1.34536	-5.75101e-06	1	1
Dapma7bEVm001809sc03326NoSplit	706	235	-207.333	-1.3709	84.2985	42.6172	-39.7226	-1.60274	1.6193	0.743628	-0.675867	-1.11203	6	0.193677	-1.38129	-3.03849e-05	1	1	0.264031	-1.31954	-2.66559e-05	1	1	0.0367129	-1.68365	-4.46965e-05	1	1	0.855563	1.04679	3.72894e-06	1	1	0.427081	-1.2189	-1.43116e-05	1	1	0.327991	-1.27594	-1.80405e-05	1	1
Dapma7bEVm002010sc00687NoSplit	156	63	-83	-1.72595	22.0091	8.46643	-13.9278	-2.04002	1.80784	0.744383	-1.01516	-1.27177	10	0.0119687	-1.84317	-1.29917e-05	1	0.8394	0.0158484	-1.79624	-1.25892e-05	1	1	0.00190867	-2.134	-1.50916e-05	1	0.59155	0.927147	1.02612	4.02525e-07	1	1	0.551858	-1.15779	-2.09993e-06	1	1	0.48528	-1.18804	-2.50245e-06	1	1	B2G	Methyltransferase 24-like protein	Dapma7bEVm002010sc00687NoSplit			0016021 // integral component of membrane (GO_REF:nd [ND])
Dapma7bEVm002044sc01764NoSplit	231	77	-106	-1.99065	33.6039	16.3862	-17.0705	-2.37739	3.04958	1.39706	-1.3936	-1.4032	10	0.0499262	-2.15165	-1.65053e-05	1	1	0.0927906	-1.92266	-1.47984e-05	1	1	0.0201991	-2.48408	-1.84233e-05	1	1	0.778711	1.1191	1.7069e-06	1	1	0.718817	-1.1545	-1.91801e-06	1	1	0.516823	-1.292	-3.62491e-06	1	1	B2G	Lytic polysaccharide monooxygenase	Dapma7bEVm002044sc01764NoSplit			0016020 // membrane (GO_REF:nd [ND])
Dapma7bEVm002486sc00687NoSplit	3602	816	-1769	-2.76488	523.769	158.817	-269.063	-3.32282	3.73877	1.31783	-1.73784	-1.25658	9	0.0089747	-2.55501	-0.000246732	1	0.756517	0.00869106	-2.56537	-0.000247372	1	1	0.000557551	-3.50828	-0.000289845	1	0.378777	0.991486	-1.00405	-6.40747e-07	1	1	0.370687	-1.3731	-4.31131e-05	1	1	0.376782	-1.36755	-4.24724e-05	1	1
Dapma7bEVm002746sc01253NoSplit	800	245	-347.667	-1.66475	116.432	53.2981	-58.1013	-1.93851	2.5807	0.904301	-0.998359	-1.16926	6	0.129117	-1.59503	-4.66281e-05	1	1	0.0390676	-1.89171	-5.89175e-05	1	1	0.0225054	-2.02554	-6.3283e-05	1	1	0.579807	-1.186	-1.22895e-05	1	1	0.437388	-1.2699	-1.6655e-05	1	1	0.824999	-1.07075	-4.36549e-06	1	1	B2G	Uncharacterized protein APZ42_021732	Dapma7bEVm002746sc01253NoSplit			0016020 // membrane (GO_REF:nd [ND])
Dapma7bEVm002799sc00626NoSplit	429	173	-233	-2.15347	62.4228	28.4965	-36.04	-2.49902	2.77562	1.12869	-1.40128	-1.31199	6	0.0222912	-2.03	-3.1809e-05	1	1	0.0035547	-2.48424	-3.74557e-05	1	0.911729	0.00216161	-2.60905	-3.8663e-05	1	0.607853	0.516127	-1.22376	-5.64673e-06	1	1	0.418771	-1.28524	-6.85396e-06	1	1	0.877504	-1.05024	-1.20723e-06	1	1	B2G	C-type lectin domain family 4 member E	Dapma7bEVm002799sc00626NoSplit
Dapma7bEVm002907sc02850NoSplit	173	96	-116.667	-2.80412	21.8314	15.5184	-17.3399	-3.29531	2.59567	1.70762	-1.74307	-1.60297	10	0.000481484	-2.78623	-1.65571e-05	1	0.174479	0.00042972	-2.80159	-1.6608e-05	1	0.2776	3.36527e-05	-3.43002	-1.82969e-05	1	0.0689281	1	-1.00551	-5.08237e-08	1	1	0.492543	-1.23106	-1.73979e-06	1	1	0.502708	-1.22431	-1.68896e-06	1	1
Dapma7bEVm002965sc00560NoSplit	886	432	-303.333	-1.50866	89.1924	57.2636	-54.413	-1.78846	1.42713	0.843591	-0.837703	-1.13724	6	0.285748	-1.28691	-2.85366e-05	1	1	0.159155	-1.39465	-3.62202e-05	1	1	0.00859869	-1.8681	-5.94805e-05	1	1	0.733874	-1.08372	-7.68357e-06	1	1	0.115924	-1.45162	-3.09439e-05	1	1	0.217738	-1.33948	-2.32603e-05	1	1	B2G	titin isoform X1	Dapma7bEVm002965sc00560NoSplit			0016021 // integral component of membrane (GO_REF:nd [ND])
Dapma7bEVm003724sc03147NoSplit	644	234	-191.667	-1.47639	68.3903	32.1291	-30.2346	-1.5917	2.03516	0.722193	-0.795883	-1.14353	10	0.0812487	-1.56811	-3.04815e-05	1	1	0.220711	-1.37018	-2.27311e-05	1	1	0.0499661	-1.65851	-3.34061e-05	1	1	0.602322	1.14445	7.75049e-06	1	1	0.829707	-1.05765	-2.9246e-06	1	1	0.459608	-1.21043	-1.06751e-05	1	1
Dapma7bEVm003924sc00687NoSplit	218	74	-137.667	-8.64815	31.6826	11.172	-19.5471	-10.591	6.79202	2.70399	-3.57219	-5.66726	10	0.00959488	-4.3094	-1.74701e-05	1	0.774078	0.00997279	-4.2576	-1.74059e-05	1	1	6.56917e-05	-11.0149	-2.06837e-05	1	0.0967085	0.988106	1.01217	6.42317e-08	1	1	0.101732	-2.55602	-3.21364e-06	1	1	0.0958981	-2.58712	-3.27787e-06	1	1	B2G	Uncharacterized protein APZ42_017412	Dapma7bEVm003924sc00687NoSplit			0016021 // integral component of membrane (GO_REF:nd [ND])
Dapma7bEVm004976sc02700NoSplit	875	313	-341.333	-2.3028	113.129	49.9329	-53.6602	-2.79216	3.74934	1.49069	-1.60233	-1.3414	6	0.141116	-1.95754	-4.30605e-05	1	1	0.43399	-1.42564	-2.62825e-05	1	1	0.0200286	-2.93476	-5.80346e-05	1	1	0.485343	1.37309	1.6778e-05	1	1	0.374458	-1.49921	-1.4974e-05	1	1	0.114865	-2.05855	-3.17521e-05	1	1
Dapma7bEVm005409sc00687Split02	1600	510	-731	-2.95804	232.617	68.6637	-111.357	-3.61629	4.19687	1.43684	-1.94684	-1.37459	23	0.0440296	-2.46228	-9.67259e-05	1	1	0.0923479	-2.11559	-8.5886e-05	1	1	0.00326114	-3.82024	-0.000120239	1	0.721264	0.731752	1.16387	1.08399e-05	1	1	0.321886	-1.5515	-2.35129e-05	1	1	0.183564	-1.80576	-3.43527e-05	1	1
Dapma7bEVm006036sc00930NoSplit	166	61	-82.6667	-2.25253	24.1408	9.39129	-11.7981	-2.34213	3.51846	1.1198	-1.57407	-1.56982	10	0.0118166	-2.44639	-1.27318e-05	1	0.834582	0.0303272	-2.15462	-1.15399e-05	1	1	0.0169715	-2.33799	-1.23237e-05	1	1	0.723802	1.13541	1.19197e-06	1	1	0.90241	1.04636	4.08097e-07	1	1	0.827797	-1.08511	-7.83869e-07	1	1	B2G	Uncharacterized protein APZ42_019417	Dapma7bEVm006036sc00930NoSplit			0016021 // integral component of membrane (GO_REF:nd [ND])
Dapma7bEVm006516sc00996NoSplit	1626	693	-787.333	-2.44465	236.449	105.703	-121.255	-2.90685	3.63951	1.66265	-1.63258	-1.27924	23	0.0575326	-2.14509	-0.000103625	1	1	0.106469	-1.90855	-9.24091e-05	1	1	0.00605879	-3.05547	-0.000130588	1	0.961288	0.769853	1.12394	1.12158e-05	1	1	0.375617	-1.4244	-2.69628e-05	1	1	0.239169	-1.60094	-3.81786e-05	1	1
Dapma7bEVm007350sc00024NoSplit	734	167	-244	-3.83721	74.8821	25.3125	-32.4179	-4.37764	6.45149	1.69741	-2.59698	-1.95011	10	0.0420193	-3.51784	-3.16189e-05	1	1	0.761683	-1.19914	-7.3365e-06	1	1	0.0149779	-4.58471	-3.45412e-05	1	1	0.0797685	2.93362	2.42824e-05	1	1	0.667307	-1.30328	-2.92227e-06	1	1	0.0306878	-3.82332	-2.72047e-05	1	1
Dapma7bEVm008603sc00248Split02	437	180	-128	-1.39184	46.0202	28.2275	-24.7722	-1.65867	1.59414	0.76854	-0.732484	-1.14048	10	0.189537	-1.40258	-1.86064e-05	1	1	0.168197	-1.42609	-1.93683e-05	1	1	0.0337953	-1.73215	-2.74003e-05	1	1	0.950365	-1.01676	-7.61855e-07	1	1	0.414653	-1.23498	-8.79386e-06	1	1	0.453479	-1.21462	-8.032e-06	1	1
Dapma7bEVm008941sc01185NoSplit	231	48	-81.6667	-1.34459	33.9607	9.39963	-13.7272	-1.45083	1.23168	0.423059	-0.513043	-1.10441	10	0.0764696	-1.45733	-1.45175e-05	1	1	0.120337	-1.39124	-1.30096e-05	1	1	0.0462657	-1.52922	-1.60099e-05	1	1	0.830829	1.0475	1.50795e-06	1	1	0.828158	-1.04933	-1.49233e-06	1	1	0.662057	-1.09918	-3.00028e-06	1	1
Dapma7bEVm009997sc01361NoSplit	485	349	-319.333	-6.26374	70.4946	47.177	-45.4734	-7.51579	5.3828	3.03446	-2.93305	-2.0869	6	0.345825	-1.7094	-2.28531e-05	1	1	0.107218	-2.52345	-3.32453e-05	1	1	0.000708897	-7.88169	-4.8081e-05	1	0.412289	0.49311	-1.47622	-1.03923e-05	1	1	0.00992013	-4.6108	-2.52279e-05	1	1	0.0506333	-3.12338	-1.48356e-05	1	1	B2G	cuticle protein CB5	Dapma7bEVm009997sc01361NoSplit
Dapma7bEVm010424sc00687NoSplit	1325	388	-603.667	-4.84501	192.62	59.1012	-88.9357	-6.08127	5.51941	1.9499	-2.57376	-1.66566	23	0.101998	-2.58032	-6.96153e-05	1	1	0.0359259	-3.42381	-8.04677e-05	1	1	0.00207067	-6.47438	-9.61102e-05	1	0.605559	0.622013	-1.32689	-1.08524e-05	1	1	0.113308	-2.50913	-2.64949e-05	1	1	0.269251	-1.89099	-1.56425e-05	1	1
Dapma7bEVm010524sc00687NoSplit	514	192	-275.333	-12.0133	74.6961	25.262	-39.1575	-14.0174	#DIV/0!	3.07134	#DIV/0!	0	6	0.325245	-2.38511	-2.60797e-05	1	1	0.043779	-6.45276	-3.79488e-05	1	1	0.00581885	-14.6855	-4.18503e-05	1	0.955123	0.263489	-2.70543	-1.18691e-05	1	1	0.0498777	-6.15715	-1.57706e-05	1	1	0.359213	-2.27585	-3.90155e-06	1	1
Dapma7bEVm010605sc03025NoSplit	147	68	-95.3333	-2.48187	21.4	9.33465	-14.7612	-3.00681	2.38917	1.10963	-1.58969	-1.55655	10	0.000747391	-2.54774	-1.4002e-05	1	0.230148	0.000945218	-2.50062	-1.38315e-05	1	0.44978	4.3349e-05	-3.13518	-1.5697e-05	1	0.0769945	0.959034	1.01885	1.70499e-07	1	1	0.470694	-1.23057	-1.69507e-06	1	1	0.429629	-1.25376	-1.86557e-06	1	1	B2G	tigger transposable element-derived protein 4-like	Dapma7bEVm010605sc03025NoSplit
Dapma7bEVm010660sc00055NoSplit	151	64	-94	-2.07224	22.1048	8.00092	-14.1834	-2.2918	1.77338	0.714296	-1.18353	-1.34332	10	0.000450274	-2.13825	-1.39726e-05	1	0.16696	5.04407e-05	-2.41164	-1.53642e-05	1	0.0660058	0.0216592	-1.63208	-1.01655e-05	1	1	0.58336	-1.12786	-1.3916e-06	1	1	0.216001	1.31013	3.80706e-06	1	1	0.0720636	1.47765	5.19867e-06	1	1
Dapma7bEVm010666sc00512NoSplit	632	141	-265	-3.97753	91.8484	22.189	-39.899	-5.09409	7.73934	1.51368	-3.22364	-2.501	6	0.171416	-2.62796	-3.28546e-05	1	1	0.158739	-2.70775	-3.34494e-05	1	1	0.0209803	-5.39391	-4.32036e-05	1	1	0.967377	-1.03036	-5.94715e-07	1	1	0.306643	-2.05251	-1.03489e-05	1	1	0.32736	-1.99203	-9.75423e-06	1	1
Dapma7bEVm010790sc00687NoSplit	3331	1331	-1588.67	-2.67935	484.342	218.086	-243.164	-3.24452	3.83502	1.58208	-1.68841	-1.25293	3	0.203905	-1.73074	-0.000156381	1	1	0.152798	-1.85579	-0.000170802	1	1	0.00531997	-3.42619	-0.000262281	1	0.935143	0.871297	-1.07225	-1.44208e-05	1	1	0.115157	-1.97961	-0.0001059	1	1	0.156511	-1.84621	-9.14788e-05	1	1
Dapma7bEVm010899sc00763NoSplit	6770	3930	-2539.67	-2.31385	800.823	548.959	-396.818	-2.79248	3.30492	1.86103	-1.5257	-1.19974	9	0.506728	-1.35967	-0.000172065	1	1	0.498264	-1.36805	-0.000174995	1	1	0.0224963	-2.93894	-0.000429137	1	1	0.989508	-1.00616	-2.93039e-06	1	1	0.0991467	-2.16151	-0.000257072	1	1	0.101809	-2.14827	-0.000254142	1	1
Dapma7bEVm011435sc00763NoSplit	4631	1740	-2227.67	-2.12452	673.776	291.254	-352.091	-2.5225	2.88208	1.29882	-1.35229	-1.17341	9	0.043844	-1.91128	-0.000291507	1	1	0.0712779	-1.78369	-0.000268625	1	1	0.00264229	-2.65477	-0.000381095	1	0.66552	0.828713	1.07153	2.28811e-05	1	1	0.303979	-1.38901	-8.95881e-05	1	1	0.213853	-1.48836	-0.000112469	1	1
Dapma7bEVm011603sc01663NoSplit	214	110	-107.667	-1.97289	27.681	11.6567	-15.432	-2.03687	1.98265	0.81908	-1.05138	-1.27423	10	0.00427974	-2.14108	-1.68525e-05	1	0.564746	0.0721667	-1.61019	-1.1983e-05	1	1	0.026752	-1.79433	-1.39984e-05	1	1	0.28355	1.32971	4.86944e-06	1	1	0.516452	1.19325	2.85402e-06	1	1	0.677835	-1.11436	-2.01542e-06	1	1
Dapma7bEVm011913sc03133NoSplit	581	301	-307	-11.8353	84.4328	40.0767	-43.7329	-16.2488	#DIV/0!	2.33729	#DIV/0!	0	6	0.317642	-2.76185	-3.17117e-05	1	1	0.102819	-5.5397	-4.07372e-05	1	1	0.011497	-17.1237	-4.68077e-05	1	1	0.491091	-2.00579	-9.02551e-06	1	1	0.0850216	-6.20006	-1.5096e-05	1	1	0.272823	-3.09108	-6.0705e-06	1	1	B2G	Calcium-activated chloride channel regulator 2	Dapma7bEVm011913sc03133NoSplit			0016021 // integral component of membrane (GO_REF:nd [ND])
Dapma7bEVm014254sc00084NoSplit	226	42	-94	-1.63229	32.9201	13.5603	-15.8509	-1.89713	2.0599	0.889175	-0.931581	-1.22718	10	0.039785	-1.76922	-1.52443e-05	1	1	0.0716709	-1.64943	-1.3805e-05	1	1	0.0134239	-1.99139	-1.74554e-05	1	1	0.801285	1.07262	1.43925e-06	1	1	0.675907	-1.12558	-2.21106e-06	1	1	0.498213	-1.20732	-3.65031e-06	1	1
Dapma7bEVm014748sc00512NoSplit	234	113	-131.333	-1.90575	29.3093	17.9215	-18.4954	-1.94755	1.71498	0.93766	-1.00872	-1.23806	10	0.00629523	-2.03714	-2.00932e-05	1	0.662124	0.308081	-1.3008	-9.12649e-06	1	1	0.048163	-1.66878	-1.58167e-05	1	1	0.0843782	1.56606	1.09667e-05	1	1	0.444241	1.22074	4.27646e-06	1	1	0.33772	-1.28288	-6.69023e-06	1	1
Dapma7bEVm015196sc00944NoSplit	1571	507	-604.333	-1.90968	228.578	84.9766	-98.1904	-2.25526	2.84109	1.29509	-1.17627	-1.18975	23	0.0297456	-2.02521	-9.41747e-05	1	1	0.115609	-1.66254	-7.41364e-05	1	1	0.00769527	-2.38626	-0.000108073	1	1	0.540671	1.21814	2.00382e-05	1	1	0.611733	-1.17827	-1.38982e-05	1	1	0.263183	-1.4353	-3.39365e-05	1	1
Dapma7bEVm015502sc01937NoSplit	691	424	-361	-2.4856	100.487	53.909	-55.5158	-2.97997	3.57099	1.80543	-1.83512	-1.40651	6	0.255351	-1.71381	-3.64459e-05	1	1	0.242009	-1.74052	-3.72297e-05	1	1	0.018846	-3.11118	-5.93787e-05	1	1	0.975119	-1.01559	-7.83764e-07	1	1	0.210397	-1.81536	-2.29328e-05	1	1	0.222324	-1.7875	-2.21491e-05	1	1
Dapma7bEVm015832sc00868Split02	327	60	-105.667	-1.50238	47.7169	7.60276	-17.925	-1.68744	1.73033	0.366254	-0.670654	-1.14313	10	0.0641752	-1.58001	-1.70457e-05	1	1	0.0250919	-1.74288	-1.97921e-05	1	1	0.0187132	-1.78889	-2.04774e-05	1	1	0.697365	-1.10309	-2.74645e-06	1	1	0.620328	-1.1322	-3.43167e-06	1	1	0.920345	-1.0264	-6.85218e-07	1	1
Dapma7bEVm015863sc00944NoSplit	213	97	-119.333	-1.80813	31.0598	13.1017	-17.0705	-1.85741	1.66671	0.744885	-0.906959	-1.21188	10	0.00612581	-1.95513	-1.88475e-05	1	0.651288	0.0415747	-1.64348	-1.51056e-05	1	1	0.0253166	-1.72429	-1.62058e-05	1	1	0.478153	1.18963	3.74195e-06	1	1	0.611997	1.13387	2.64174e-06	1	1	0.845908	-1.04917	-1.10021e-06	1	1
Dapma7bEVm018395sc00944NoSplit	225	100	-111	-2.39916	32.7234	12.2744	-16.9447	-2.80116	3.3857	1.32034	-1.53985	-1.49231	10	0.00702639	-2.61449	-1.70752e-05	1	0.682536	0.0614366	-1.93274	-1.33446e-05	1	1	0.00263175	-2.94567	-1.82643e-05	1	0.66552	0.396996	1.35274	3.73062e-06	1	1	0.749594	-1.12667	-1.18907e-06	1	1	0.23984	-1.52409	-4.91969e-06	1	1
Dapma7bEVm025445sc00781NoSplit	446	101	-176.333	-1.53597	65.0388	11.8425	-26.6753	-1.61397	1.65397	0.32817	-0.690776	-1.12797	10	0.0324888	-1.6736	-2.95925e-05	1	1	0.328915	-1.26408	-1.536e-05	1	1	0.0276941	-1.69865	-3.02405e-05	1	1	0.243124	1.32397	1.42324e-05	1	1	0.953769	-1.01497	-6.47969e-07	1	1	0.218612	-1.34379	-1.48804e-05	1	1
Dapma7bEVm027783sc00944NoSplit	895	157	-394	-3.90418	130.093	30.5164	-59.0204	-4.94086	5.1044	1.38191	-2.35925	-1.66075	6	0.0490334	-2.8935	-5.16374e-05	1	1	0.061962	-2.73178	-5.0023e-05	1	1	0.002856	-5.24637	-6.38678e-05	1	0.672717	0.916144	1.0592	1.61439e-06	1	1	0.266013	-1.81316	-1.22304e-05	1	1	0.223168	-1.9205	-1.38448e-05	1	1
Dapma7bEVm027983sc00930Split02	585	212	-240.333	-2.59513	85.0494	22.3014	-37.7812	-3.25797	4.23773	1.04313	-1.76933	-1.45971	6	0.273749	-1.6852	-2.34959e-05	1	1	0.19641	-1.85408	-2.66193e-05	1	1	0.0114471	-3.44506	-4.10127e-05	1	1	0.842618	-1.10021	-3.12337e-06	1	1	0.137126	-2.0443	-1.75168e-05	1	1	0.196953	-1.85809	-1.43934e-05	1	1
Dapma7bEVm028350sc01253Split02	868	103	-354.667	-3.6402	126.162	19.4415	-53.457	-4.52854	5.48315	1.17123	-2.19021	-1.60318	6	0.0188845	-3.61087	-5.30308e-05	1	0.981931	0.0252707	-3.38193	-5.16558e-05	1	1	0.00456559	-4.82197	-5.81323e-05	1	0.869353	0.907004	1.06769	1.37497e-06	1	1	0.588884	-1.33541	-5.10152e-06	1	1	0.508895	-1.4258	-6.47649e-06	1	1
Dapma7bEVm630215sc00190Split02	588	288	-264.667	-1.52513	85.9454	31.9874	-47.5191	-1.80992	1.4081	0.630589	-0.826334	-1.14082	6	0.0356828	-1.5304	-3.85072e-05	1	1	0.0156549	-1.63225	-4.30375e-05	1	1	0.00151803	-1.90674	-5.28368e-05	1	0.576716	0.751708	-1.06655	-4.53034e-06	1	1	0.279096	-1.24591	-1.43296e-05	1	1	0.44516	-1.16817	-9.79928e-06	1	1
Dapma7bEVm630472sc02581NoSplit	169	117	-88.3333	-1.53427	22.3923	14.9471	-15.8298	-1.83069	1.23429	0.821149	-0.871692	-1.20535	10	0.152604	-1.37441	-9.87872e-06	1	1	0.0306455	-1.61507	-1.38102e-05	1	1	0.00372229	-1.91319	-1.73089e-05	1	0.782344	0.470525	-1.1751	-3.93145e-06	1	1	0.138771	-1.39201	-7.43021e-06	1	1	0.451808	-1.18459	-3.49876e-06	1	1
Dapma7bEVm630795sc02190NoSplit	202	62	-102.667	-8.33333	29.3553	8.66785	-14.7276	-10.6552	#DIV/0!	1.74122	#DIV/0!	0	10	0.131867	-2.83071	-1.12108e-05	1	1	0.0159187	-5.57975	-1.42278e-05	1	1	0.00122658	-11.0949	-1.57721e-05	1	0.548636	0.326351	-1.97115	-3.01706e-06	1	1	0.0538029	-3.91948	-4.56136e-06	1	1	0.329727	-1.98842	-1.5443e-06	1	1
Dapma7bEVm632975sc02581NoSplit	364	100	-137.333	-1.30496	53.3573	12.0646	-23.1177	-1.39722	1.07482	0.264291	-0.482306	-1.08256	10	0.0639121	-1.40365	-2.44168e-05	1	1	0.102244	-1.3487	-2.19522e-05	1	1	0.0360996	-1.46711	-2.70333e-05	1	1	0.828567	1.04074	2.4646e-06	1	1	0.811541	-1.04521	-2.61649e-06	1	1	0.646091	-1.0878	-5.08109e-06	1	1
Dapma7bEVm633170sc00687NoSplit	227	72	-104	-9.43243	32.9884	9.92556	-14.9669	-11.8434	#DIV/0!	1.89704	#DIV/0!	0	10	0.0890247	-3.51977	-1.25753e-05	1	1	0.0556103	-4.16127	-1.33447e-05	1	1	0.00159011	-12.5015	-1.61609e-05	1	0.582369	0.823763	-1.18226	-7.69359e-07	1	1	0.0947514	-3.55179	-3.58556e-06	1	1	0.146997	-3.00425	-2.8162e-06	1	1
Dapma7bEVm634270sc00106NoSplit	4966	899	-1999	-1.88295	722.634	219.927	-330.868	-2.27254	2.72048	0.889432	-1.18238	-1.14876	9	0.0209614	-2.04565	-0.000317782	1	1	0.0468689	-1.8487	-0.000285405	1	1	0.0050024	-2.39746	-0.000362378	1	0.912103	0.741862	1.10653	3.23765e-05	1	1	0.605641	-1.17198	-4.45965e-05	1	1	0.397902	-1.29684	-7.6973e-05	1	1
Dapma7bEVm634527sc02689NoSplit	1296	159	-463.667	-2.00506	188.605	36.5517	-70.063	-2.17807	2.64405	0.780539	-1.02612	-1.17647	23	0.0115692	-2.23886	-7.62019e-05	1	0.828276	0.0271695	-2.01979	-6.95307e-05	1	1	0.00837077	-2.32182	-7.83997e-05	1	1	0.74557	1.10846	6.67117e-06	1	1	0.910055	-1.03706	-2.19783e-06	1	1	0.66013	-1.14953	-8.86899e-06	1	1
Dapma7bEVm636262sc00141Split02	276	0	-92	#DIV/0!	40.1092	0	-13.3697	#DIV/0!	#DIV/0!	0	#DIV/0!	0	10	0.000334466	-924.367	-1.48589e-05	1	0.138214	0.000334466	-924.367	-1.48589e-05	1	0.228353	0.000334466	-924.367	-1.48589e-05	1	0.30051	1	1	0	1	1	1	1	0	1	1	1	1	0	1	1
Dapma7bEVm636652sc01847NoSplit	2251	1118	-1324	-2.35795	328.733	137.19	-186.487	-2.40796	2.05955	1.07626	-1.24459	-1.17703	3	7.17578e-05	-2.56075	-0.000203865	1	0.0553254	0.00020665	-2.40349	-0.000195318	1	0.164707	0.00714473	-1.87837	-0.000156413	1	1	0.786467	1.06543	8.54621e-06	1	1	0.184953	1.36328	4.74517e-05	1	1	0.291629	1.27956	3.89055e-05	1	1
Dapma7bEVm636752sc01830NoSplit	1220	352	-511	-1.70841	177.686	57.8531	-73.9204	-1.76363	2.12614	0.713251	-0.872287	-1.13417	23	0.0203691	-1.86178	-8.28568e-05	1	1	0.15792	-1.45714	-5.61576e-05	1	1	0.0381157	-1.74116	-7.61963e-05	1	1	0.358171	1.27769	2.66992e-05	1	1	0.802508	1.06927	6.66046e-06	1	1	0.504053	-1.19492	-2.00388e-05	1	1
Dapma7bEVm636760co33753NoSplit	249	61	-111	-2.48661	36.2321	11.0691	-17.2758	-3.01083	3.07088	1.25264	-1.5805	-1.52809	10	0.0685891	-1.89442	-1.29111e-05	1	1	0.0202937	-2.27604	-1.53314e-05	1	1	0.00123449	-3.17839	-1.87425e-05	1	0.548636	0.612519	-1.20144	-2.42033e-06	1	1	0.147954	-1.67777	-5.83137e-06	1	1	0.349747	-1.39646	-3.41104e-06	1	1
Dapma7bEVm637603sc03102NoSplit	196	72	-108.667	-2.59024	28.6051	9.97236	-16.7063	-3.10641	2.25506	1.11221	-1.56552	-1.52444	10	0.00211233	-2.20726	-1.41708e-05	1	0.432651	0.000410548	-2.49787	-1.55364e-05	1	0.272402	6.44208e-06	-3.28498	-1.80217e-05	0.30348	0.0189675	0.638139	-1.13166	-1.36564e-06	1	1	0.132541	-1.48827	-3.85097e-06	1	1	0.307476	-1.31512	-2.48533e-06	1	1
Dapma7bEVm638508sc00007NoSplit	785	0	-261.667	#DIV/0!	114.079	0	-38.0262	#DIV/0!	#DIV/0!	0	#DIV/0!	0	6	9.39832e-05	-2628.48	-4.22817e-05	1	0.0681147	9.39832e-05	-2628.48	-4.22817e-05	1	0.0896819	9.39832e-05	-2628.48	-4.22817e-05	1	0.134165	1	1	0	1	1	1	1	0	1	1	1	1	0	1	1
Dapma7bEVm640816sc02385NoSplit	256	125	-170	-2.15124	37.3194	18.3716	-23.9737	-2.2017	1.75423	0.875608	-1.14283	-1.26585	10	0.000346002	-2.31774	-2.60384e-05	1	0.141738	0.0424225	-1.60255	-1.72199e-05	1	1	0.0112783	-1.80097	-2.03685e-05	1	1	0.114629	1.44628	8.81847e-06	1	1	0.282751	1.28694	5.66989e-06	1	1	0.617831	-1.12381	-3.14858e-06	1	1
Dapma7bEVm643058sc03133NoSplit	2425	407	-1094.33	-44.1974	352.409	54.0446	-155.343	-62.3793	#DIV/0!	2.22927	#DIV/0!	0	3	0.108051	-6.08764	-0.000142855	1	1	0.048467	-9.76837	-0.000153435	1	1	0.00129484	-66.6981	-0.000168371	1	0.564804	0.659241	-1.60462	-1.05801e-05	1	1	0.0398409	-10.9563	-2.5516e-05	1	1	0.0901585	-6.82797	-1.49359e-05	1	1
Dapma7bEVm643628sc02227NoSplit	194	89	-100	-1.81744	28.2627	10.5617	-16.899	-2.23238	2.2779	0.70619	-1.24503	-1.33852	10	0.0446215	-1.86504	-1.47873e-05	1	1	0.121207	-1.61349	-1.21222e-05	1	1	0.00677361	-2.32205	-1.81517e-05	1	1	0.645979	1.1559	2.66506e-06	1	1	0.482307	-1.24504	-3.36441e-06	1	1	0.238745	-1.43915	-6.02948e-06	1	1
Dapma7bEVm643889sc01581Split01	2522	1344	-1690	-1.80489	391.911	188.267	-239.561	-1.83896	1.32082	0.694972	-0.857871	-1.1052	3	0.000286041	-1.94576	-0.00026658	1	0.125551	0.0124838	-1.578	-0.000200889	1	1	0.0395383	-1.45529	-0.000171583	1	1	0.250322	1.23305	6.56903e-05	1	1	0.111184	1.33703	9.49967e-05	1	1	0.656998	1.08432	2.93064e-05	1	1
Dapma7bEVm643931sc02850NoSplit	1135	0	-378.333	#DIV/0!	164.942	0	-54.9806	#DIV/0!	#DIV/0!	0	#DIV/0!	0	6	6.52588e-05	-3800.26	-6.11381e-05	1	0.0539511	6.52588e-05	-3800.26	-6.11381e-05	1	0.0751364	6.52588e-05	-3800.26	-6.11381e-05	1	0.0967085	1	1	0	1	1	1	1	0	1	1	1	1	0	1	1
Dapma7bEVm643962sc03326NoSplit	677	268	-284	-1.95838	98.4523	48.4019	-46.4601	-2.35639	3.54399	1.42139	-1.34778	-1.27289	6	0.272507	-1.60943	-3.20295e-05	1	1	0.259792	-1.63064	-3.2713e-05	1	1	0.0394671	-2.46885	-5.03246e-05	1	1	0.977588	-1.01318	-6.83432e-07	1	1	0.324488	-1.53399	-1.82951e-05	1	1	0.339688	-1.51404	-1.76116e-05	1	1
Dapma7bEVm644002sc00024Split01	2431	657	-1109.67	-2.27989	308.938	91.2677	-153	-2.32264	3.10794	0.755321	-1.42027	-1.21462	23	0.00646722	-2.40308	-0.000161223	1	0.668123	0.132083	-1.61558	-0.000105213	1	1	0.0295847	-2.00649	-0.000138511	1	1	0.212442	1.48744	5.601e-05	1	1	0.57075	1.19766	2.2712e-05	1	1	0.49517	-1.24196	-3.32979e-05	1	1
Dapma7bEVm644898sc00024NoSplit	10419	4676	-3106	-1.34854	1518.66	729.68	-643.819	-1.63345	1.80055	0.722977	-0.727298	-1.07318	9	0.304603	-1.31226	-0.00041324	1	1	0.373832	-1.26531	-0.000364142	1	1	0.0424219	-1.71523	-0.00072416	1	1	0.890457	1.0371	4.90985e-05	1	1	0.311716	-1.30709	-0.00031092	1	1	0.250639	-1.35558	-0.000360018	1	1
Dapma7bEVm645091sc00512Split02	247	97	-144	-9.30769	31.8289	13.1026	-19.6149	-9.62333	#DIV/0!	1.54604	#DIV/0!	0	10	0.277469	-2.11988	-1.1958e-05	1	1	0.0480877	-4.05134	-1.70487e-05	1	1	0.0021789	-10.0922	-2.03931e-05	1	0.607853	0.348689	-1.91112	-5.09071e-06	1	1	0.0323635	-4.76073	-8.43507e-06	1	1	0.208798	-2.49107	-3.34437e-06	1	1
Dapma7bEVm645097sc00311NoSplit	260	48	-106	-20.875	37.784	7.07376	-15.0703	-22.4374	#DIV/0!	0.809616	#DIV/0!	0	10	0.0231819	-24.2648	-1.64775e-05	1	1	0.125525	-7.25372	-1.48165e-05	1	1	0.0386571	-16.6448	-1.61532e-05	1	1	0.354464	3.34515	1.66098e-06	1	1	0.805364	1.4578	3.24241e-07	1	1	0.510255	-2.29466	-1.33673e-06	1	1
Dapma7bEVm645216sc01581NoSplit	1841	0	-613.667	#DIV/0!	267.54	0	-89.18	#DIV/0!	#DIV/0!	0	#DIV/0!	0	23	4.41286e-05	-6163.9	-9.9174e-05	1	0.0407618	4.41286e-05	-6163.9	-9.9174e-05	1	0.0649642	4.41286e-05	-6163.9	-9.9174e-05	1	0.0769945	1	1	0	1	1	1	1	0	1	1	1	1	0	1	1
Dapma7bEVm645925sc00642NoSplit	6265	1248	-2268.67	-1.68657	912.276	245.656	-350.942	-1.82767	2.23414	0.720378	-0.86959	-1.10058	9	0.030533	-1.85596	-0.000376769	1	1	0.179331	-1.46533	-0.000259428	1	1	0.0213865	-1.93186	-0.000394063	1	1	0.405491	1.26658	0.000117342	1	1	0.887939	-1.04089	-1.72936e-05	1	1	0.330746	-1.31838	-0.000134635	1	1
Dapma7bEVm645943sc01361NoSplit	280	94	-119.333	-2.57709	40.7149	12.5998	-18.0535	-2.99188	4.74767	1.77369	-1.92668	-1.70866	10	0.0268355	-2.84213	-1.85714e-05	1	1	0.0183995	-3.04549	-1.92446e-05	1	1	0.0153846	-3.1507	-1.95587e-05	1	1	0.885517	-1.07155	-6.73206e-07	1	1	0.830142	-1.10857	-9.87361e-07	1	1	0.951657	-1.03454	-3.14155e-07	1	1
Dapma7bEVm645976sc00512Split02	7369	1769	-2683	-1.92592	1072.08	294.579	-390.928	-2.00911	2.93387	0.844136	-1.06894	-1.12691	9	0.0210187	-2.13889	-0.000438322	1	1	0.171715	-1.56348	-0.000296678	1	1	0.048909	-1.90933	-0.000392048	1	1	0.33702	1.36803	0.000141644	1	1	0.727704	1.12023	4.62737e-05	1	1	0.539895	-1.2212	-9.53702e-05	1	1
Dapma7bEVm646998sc00007NoSplit	1295	415	-618	-1.59884	188.846	60.379	-88.5506	-1.6377	1.65357	0.543623	-0.754006	-1.10691	23	0.0132118	-1.72058	-9.9378e-05	1	0.868733	0.0562091	-1.51757	-8.09291e-05	1	1	0.0137386	-1.71486	-9.89177e-05	1	1	0.565186	1.13377	1.84489e-05	1	1	0.989034	1.00334	4.60295e-07	1	1	0.575329	-1.13	-1.79886e-05	1	1
Dapma7bEVm001752sc00190NoSplit	782	563	-590.333	-3.33026	113.809	63.7344	-82.0665	-3.40315	2.91341	1.33811	-1.80842	-1.35839	23	1.1505e-05	-3.5783	-8.70977e-05	0.541987	0.0142628	0.00205595	-2.41084	-7.07391e-05	1	0.693596	0.00463133	-2.23698	-6.68423e-05	1	0.876214	0.164959	1.48426	1.63587e-05	1	1	0.0985886	1.59961	2.02555e-05	1	1	0.794709	1.07772	3.89683e-06	1	1	B2G	villin-1-like isoform X1	Dapma7bEVm001752sc00190NoSplit		0007015 // actin filament organization (GO_REF:nd [ND])
Dapma7bEVm011306sc02850Split02	3647	1303	-1559.33	-1.56724	531.379	272.317	-275.663	-1.86623	1.9428	0.908113	-0.913681	-1.11033	9	0.0865064	-1.5559	-0.000221357	1	1	0.15576	-1.44138	-0.000189721	1	1	0.00962913	-1.95632	-0.00030286	1	1	0.766305	1.07945	3.16359e-05	1	1	0.373502	-1.25736	-8.15032e-05	1	1	0.235483	-1.35725	-0.000113139	1	1	B2G	Uncharacterized protein APZ42_030592	Dapma7bEVm011306sc02850Split02		0098542 // defense response to other organism (GO_REF:nd [ND])	0016020 // membrane (GO_REF:nd [ND])
Dapma7bEVm015531sc02837NoSplit	1201	424	-411.667	-1.36517	175.226	63.7096	-70.0894	-1.49253	1.52334	0.548838	-0.574928	-1.08069	6	0.0887335	-1.47427	-7.14195e-05	1	1	0.139288	-1.40052	-6.34903e-05	1	1	0.0486852	-1.56815	-8.04352e-05	1	1	0.82244	1.05265	7.92915e-06	1	1	0.786995	-1.06368	-9.01576e-06	1	1	0.619963	-1.11969	-1.69449e-05	1	1	B2G	Troponin C	Dapma7bEVm015531sc02837NoSplit		0050789 // regulation of biological process (GO_REF:nd [ND])
Dapma7bEVm017329sc01019Split02	1451	454	-548.667	-2.41531	210.943	62.1181	-87.0907	-3.01012	4.3758	1.16722	-1.63716	-1.31612	23	0.0970394	-2.29144	-7.80665e-05	1	1	0.249335	-1.77108	-6.03059e-05	1	1	0.0218196	-3.18997	-9.50934e-05	1	1	0.602646	1.29381	1.77606e-05	1	1	0.504306	-1.39212	-1.70269e-05	1	1	0.236418	-1.80114	-3.47875e-05	1	1	B2G	hemocyte protein-glutamine gamma-glutamyltransferase-like	Dapma7bEVm017329sc01019Split02		0018149 // peptide cross-linking (GO_REF:nd [ND])
Dapma7bEVm027441co08301Split01	1101	336	-355.333	-1.79434	160.159	33.5208	-58.2776	-2.08724	3.08776	0.644336	-1.01548	-1.17959	6	0.267701	-1.48748	-3.88278e-05	1	1	0.0291157	-2.20098	-6.46481e-05	1	1	0.0275214	-2.21904	-6.5086e-05	1	1	0.274947	-1.47967	-2.58203e-05	1	1	0.265147	-1.49181	-2.62582e-05	1	1	0.983784	-1.0082	-4.37914e-07	1	1	B2G	Endoribonuclease-like protein	Dapma7bEVm027441co08301Split01		0090502 // RNA phosphodiester bond hydrolysis, endonucleolytic (GO_REF:nd [ND])
Dapma7bEVm000559sc02852Split02	322	178	-167.667	-1.54615	46.9974	20.2678	-25.9523	-1.65738	1.4408	0.591103	-0.730297	-1.13792	10	0.0133706	-1.65736	-2.69945e-05	1	0.877266	0.00666312	-1.74258	-2.90027e-05	1	1	0.047772	-1.49557	-2.25522e-05	1	1	0.811271	-1.05142	-2.00817e-06	1	1	0.617933	1.10818	4.44236e-06	1	1	0.458628	1.16516	6.45052e-06	1	1	B2G	retinal dehydrogenase 2	Dapma7bEVm000559sc02852Split02		0055114 // oxidation-reduction process (GO_REF:nd [ND])
Dapma7bEVm002061sc00642NoSplit	1223	369	-649.333	-2.86948	177.849	55.7026	-92.2649	-2.9906	3.59779	1.11711	-1.76706	-1.33384	23	0.000413431	-3.15462	-9.94431e-05	1	0.159642	0.00191342	-2.7286	-9.22372e-05	1	0.67045	0.00121286	-2.85147	-9.45365e-05	1	0.548636	0.650072	1.15613	7.20591e-06	1	1	0.752975	1.10631	4.90668e-06	1	1	0.89133	-1.04503	-2.29923e-06	1	1	B2G	apolipoprotein D-like	Dapma7bEVm002061sc00642NoSplit		0000302 // response to reactive oxygen species (GO_REF:nd [ND]) /// 0006629 // lipid metabolic process (GO_REF:nd [ND])	0005737 // cytoplasm (GO_REF:nd [ND])
Dapma7bEVm002310sc02452NoSplit	334	98	-78.6667	-1.22627	34.186	18.1593	-18.001	-1.44363	1.08872	0.527015	-0.522038	-1.09773	10	0.200154	-1.30934	-1.43791e-05	1	1	0.208837	-1.30218	-1.41235e-05	1	1	0.0497813	-1.51173	-2.06022e-05	1	1	0.983498	1.0055	2.55671e-07	1	1	0.497174	-1.15457	-6.22309e-06	1	1	0.481156	-1.16092	-6.47876e-06	1	1	B2G	putative Cytochrome P450 305a1	Dapma7bEVm002310sc02452NoSplit		0006082 // organic acid metabolic process (GO_REF:nd [ND]) /// 0042738 // exogenous drug catabolic process (GO_REF:nd [ND]) /// 0055114 // oxidation-reduction process (GO_REF:nd [ND]) /// 0006805 // xenobiotic metabolic process (GO_REF:nd [ND])	0005737 // cytoplasm (GO_REF:nd [ND]) /// 0043231 // intracellular membrane-bounded organelle (GO_REF:nd [ND])
Dapma7bEVm002697sc03124NoSplit	245	97	-122	-2.01385	33.63	11.3536	-18.1135	-2.18103	2.02415	0.811975	-1.0988	-1.28	10	0.00185675	-2.13891	-1.83771e-05	1	0.407259	0.0589942	-1.57592	-1.26127e-05	1	1	0.000800209	-2.27202	-1.93224e-05	1	0.423562	0.214932	1.35725	5.76441e-06	1	1	0.820443	-1.06223	-9.45335e-07	1	1	0.136859	-1.44171	-6.70974e-06	1	1	B2G	protein henna isoform X3	Dapma7bEVm002697sc03124NoSplit		0055114 // oxidation-reduction process (GO_REF:nd [ND]) /// 0006571 // tyrosine biosynthetic process (GO_REF:nd [ND]) /// 0006559 // L-phenylalanine catabolic process (GO_REF:nd [ND]) /// 0009072 // aromatic amino acid family metabolic process (GO_REF:nd [ND])
Dapma7bEVm003619sc01361Split01	349	164	-230.333	-1.60035	51.0516	19.9833	-32.8877	-1.63291	1.09376	0.47377	-0.705994	-1.12408	6	0.00163866	-1.71408	-3.67541e-05	1	0.382157	0.00385918	-1.63898	-3.43956e-05	1	0.94198	0.00221001	-1.68622	-3.59037e-05	1	0.61242	0.795444	1.04582	2.35852e-06	1	1	0.928088	1.01652	8.50383e-07	1	1	0.869264	-1.02882	-1.50813e-06	1	1	B2G	apoptosis-inducing factor 1, mitochondrial isoform X1	Dapma7bEVm003619sc01361Split01		0055114 // oxidation-reduction process (GO_REF:nd [ND])	0016021 // integral component of membrane (GO_REF:nd [ND])
Dapma7bEVm010506sc00626NoSplit	201	111	-117.333	-2.41935	29.9666	13.1329	-17.7724	-2.77373	2.46022	1.10758	-1.47793	-1.45102	10	0.0407223	-1.89206	-1.37175e-05	1	1	0.110143	-1.64231	-1.13791e-05	1	1	0.000694765	-2.93576	-1.91844e-05	1	0.412289	0.653294	1.15207	2.3384e-06	1	1	0.16486	-1.55162	-5.46687e-06	1	1	0.065674	-1.78757	-7.80526e-06	1	1	B2G	acyl-CoA Delta(11) desaturase-like	Dapma7bEVm010506sc00626NoSplit		0006629 // lipid metabolic process (GO_REF:nd [ND]) /// 0055114 // oxidation-reduction process (GO_REF:nd [ND]) /// 0006636 // unsaturated fatty acid biosynthetic process (GO_REF:nd [ND])	0016021 // integral component of membrane (GO_REF:nd [ND]) /// 0005789 // endoplasmic reticulum membrane (GO_REF:nd [ND])
Dapma7bEVm016956sc00642Split02	285	108	-170	-3.10744	41.4396	15.7427	-23.9461	-3.22855	3.87573	1.10327	-1.97976	-1.63658	10	0.000274009	-3.38277	-2.55558e-05	1	0.121853	0.00922259	-2.35525	-2.08767e-05	1	1	0.00990885	-2.33279	-2.07283e-05	1	1	0.274914	1.43627	4.67908e-06	1	1	0.263809	1.4501	4.82742e-06	1	1	0.986289	1.00963	1.48342e-07	1	1	B2G	apolipoprotein D-like	Dapma7bEVm016956sc00642Split02		0000302 // response to reactive oxygen species (GO_REF:nd [ND]) /// 0006629 // lipid metabolic process (GO_REF:nd [ND])	0005737 // cytoplasm (GO_REF:nd [ND])
Dapma7bEVm018499sc00687NoSplit	776	316	-350.667	-6.31313	112.775	38.6802	-51.2617	-8.28792	8.0342	2.35653	-3.55384	-2.9331	6	0.358195	-2.0963	-3.26694e-05	1	1	0.315065	-2.2522	-3.47322e-05	1	1	0.0118652	-8.80877	-5.53775e-05	1	1	0.93064	-1.07437	-2.06278e-06	1	1	0.0844561	-4.20207	-2.27081e-05	1	1	0.099939	-3.91119	-2.06453e-05	1	1	B2G	Uncharacterized protein APZ42_017197	Dapma7bEVm018499sc00687NoSplit		0055114 // oxidation-reduction process (GO_REF:nd [ND])	0016021 // integral component of membrane (GO_REF:nd [ND])
Dapma7bEVm028352sc00944NoSplit	361	148	-141.667	-1.38991	52.7163	25.0844	-26.8685	-1.62682	1.34225	0.699292	-0.695948	-1.12877	10	0.0640244	-1.49676	-2.41702e-05	1	1	0.0571761	-1.51296	-2.46912e-05	1	1	0.0140489	-1.70897	-3.02121e-05	1	1	0.96359	-1.01082	-5.20933e-07	1	1	0.545157	-1.14178	-6.04185e-06	1	1	0.578583	-1.12956	-5.52092e-06	1	1	B2G	NADP-dependent malic enzyme	Dapma7bEVm028352sc00944NoSplit		0006108 // malate metabolic process (GO_REF:nd [ND]) /// 0055114 // oxidation-reduction process (GO_REF:nd [ND]) /// 0006090 // pyruvate metabolic process (GO_REF:nd [ND])	0005739 // mitochondrion (GO_REF:nd [ND])
Dapma7bEVm010155sc00944NoSplit	492	0	-164	#DIV/0!	71.499	0	-23.833	#DIV/0!	#DIV/0!	0	#DIV/0!	0	10	0.000156369	-1647.53	-2.64961e-05	1	0.09208	0.000156369	-1647.53	-2.64961e-05	1	0.133935	0.000156369	-1647.53	-2.64961e-05	1	0.193853	1	1	0	1	1	1	1	0	1	1	1	1	0	1	1	B2G	receptor of activated protein C kinase 1	Dapma7bEVm010155sc00944NoSplit		0072344 // rescue of stalled ribosome (GO_REF:nd [ND]) /// 0032880 // regulation of protein localization (GO_REF:nd [ND]) /// 0051302 // regulation of cell division (GO_REF:nd [ND]) /// 2000543 // positive regulation of gastrulation (GO_REF:nd [ND]) /// 0030178 // negative regulation of Wnt signaling pathway (GO_REF:nd [ND]) /// 0001934 // positive regulation of protein phosphorylation (GO_REF:nd…	0005634 // nucleus (GO_REF:nd [ND]) /// 0022627 // cytosolic small ribosomal subunit (GO_REF:nd [ND])
Dapma7bEVm000036sc02385NoSplit	195	68	-96.6667	-2.71598	28.3616	8.92782	-14.8623	-3.32723	3.31278	1.18145	-1.75253	-1.6811	10	0.0380263	-2.34607	-1.28444e-05	1	1	0.0773358	-2.0495	-1.14636e-05	1	1	0.00271243	-3.49533	-1.59819e-05	1	0.66552	0.744899	1.14471	1.38082e-06	1	1	0.338352	-1.48987	-3.13746e-06	1	1	0.197038	-1.70546	-4.51828e-06	1	1	B2G	inactive dipeptidyl peptidase 10 isoform X1	Dapma7bEVm000036sc02385NoSplit		0006508 // proteolysis (GO_REF:nd [ND])	0016021 // integral component of membrane (GO_REF:nd [ND])
Dapma7bEVm000566sc00687Split02	2181	355	-908.667	-1.69311	277.46	115.526	-155.109	-2.0366	2.86101	0.79821	-1.11975	-1.15711	3	0.0951602	-1.75843	-0.000136346	1	1	0.0629724	-1.87743	-0.00014774	1	1	0.0273041	-2.11712	-0.000166804	1	1	0.846212	-1.06767	-1.13945e-05	1	1	0.58154	-1.20398	-3.04578e-05	1	1	0.721346	-1.12767	-1.90633e-05	1	1	B2G	putative Serine-peptidase 212	Dapma7bEVm000566sc00687Split02		0006508 // proteolysis (GO_REF:nd [ND]) /// 0006030 // chitin metabolic process (GO_REF:nd [ND])	0005576 // extracellular region (GO_REF:nd [ND])
Dapma7bEVm000758sc00024NoSplit	269	181	-176.333	-1.70628	40.6158	17.9787	-25.6178	-1.78125	1.41911	0.618149	-0.876103	-1.17572	10	0.00804035	-1.64344	-2.35771e-05	1	0.720705	0.00103409	-1.85744	-2.77987e-05	1	0.458614	0.019521	-1.54748	-2.13048e-05	1	1	0.524997	-1.13021	-4.22162e-06	1	1	0.74977	1.06201	2.27226e-06	1	1	0.336797	1.2003	6.49388e-06	1	1	B2G	putative Peritrophic matrix protein	Dapma7bEVm000758sc00024NoSplit		0006030 // chitin metabolic process (GO_REF:nd [ND])	0005576 // extracellular region (GO_REF:nd [ND])
Dapma7bEVm000952sc03326NoSplit	1440	321	-552.333	-1.60986	209.593	70.1614	-98.5184	-1.95821	2.52311	0.718013	-1.0727	-1.16366	23	0.122521	-1.67456	-8.47661e-05	1	1	0.0589765	-1.88156	-9.85908e-05	1	1	0.0326038	-2.04787	-0.000107673	1	1	0.726555	-1.12362	-1.38247e-05	1	1	0.545575	-1.22293	-2.29069e-05	1	1	0.799623	-1.08839	-9.08219e-06	1	1	B2G	Lysosomal aspartic Protease	Dapma7bEVm000952sc03326NoSplit		0008219 // cell death (GO_REF:nd [ND]) /// 0006508 // proteolysis (GO_REF:nd [ND]) /// 0030163 // protein catabolic process (GO_REF:nd [ND])	0005764 // lysosome (GO_REF:nd [ND])
Dapma7bEVm001468sc02076NoSplit	1656	592	-873.667	-1.69101	241.228	112.577	-132.089	-1.81324	2.04464	0.756904	-0.945793	-1.13039	3	0.0124858	-1.81687	-0.000137479	1	0.849994	0.0238744	-1.71472	-0.000127452	1	1	0.00766328	-1.89246	-0.000144201	1	1	0.808224	1.05958	1.00264e-05	1	1	0.864583	-1.0416	-6.72197e-06	1	1	0.678603	-1.10366	-1.67484e-05	1	1	B2G	maltase A3-like	Dapma7bEVm001468sc02076NoSplit		0005975 // carbohydrate metabolic process (GO_REF:nd [ND])
Dapma7bEVm001565sc02019NoSplit	3344	1178	-1465.33	-2.48363	486.15	189.369	-228.961	-3.05365	4.32482	1.4298	-1.82554	-1.28142	3	0.181616	-1.95082	-0.000174985	1	1	0.146642	-2.06948	-0.000185538	1	1	0.0219063	-3.21097	-0.000247211	1	1	0.905598	-1.06083	-1.05524e-05	1	1	0.317639	-1.64596	-7.22253e-05	1	1	0.377893	-1.55158	-6.16729e-05	1	1	B2G	carboxypeptidase B-like	Dapma7bEVm001565sc02019NoSplit		0006508 // proteolysis (GO_REF:nd [ND])	0005615 // extracellular space (GO_REF:nd [ND])
Dapma7bEVm001974sc00626NoSplit	240	69	-119.333	-4.0084	34.9	11.3411	-17.4534	-4.59364	3.64625	2.02605	-2.09088	-1.94033	10	0.00190191	-3.91324	-1.76303e-05	1	0.407259	0.0122346	-2.96495	-1.56948e-05	1	1	0.000338089	-4.94041	-1.88886e-05	1	0.30051	0.524008	1.31983	1.93555e-06	1	1	0.603107	-1.26249	-1.25825e-06	1	1	0.242199	-1.66627	-3.1938e-06	1	1	B2G	Glucose-6-phosphatase 3	Dapma7bEVm001974sc00626NoSplit		0016311 // dephosphorylation (GO_REF:nd [ND]) /// 0051156 // glucose 6-phosphate metabolic process (GO_REF:nd [ND]) /// 0006094 // gluconeogenesis (GO_REF:nd [ND])	0016021 // integral component of membrane (GO_REF:nd [ND])
Dapma7bEVm002227sc00211NoSplit	582	161	-223	-1.51147	75.523	41.4729	-39.954	-1.78765	2.30347	0.879597	-0.885365	-1.15764	6	0.114129	-1.58072	-3.45396e-05	1	1	0.0932121	-1.62722	-3.62395e-05	1	1	0.0321369	-1.86471	-4.3598e-05	1	1	0.922394	-1.02942	-1.69986e-06	1	1	0.569488	-1.17966	-9.05834e-06	1	1	0.639131	-1.14595	-7.35848e-06	1	1	B2G	angiotensin-converting enzyme isoform X2	Dapma7bEVm002227sc00211NoSplit		0006508 // proteolysis (GO_REF:nd [ND])	0005886 // plasma membrane (GO_REF:nd [ND]) /// 0005615 // extracellular space (GO_REF:nd [ND])
Dapma7bEVm002295sc01764Split02	520	178	-282	-1.68613	75.7992	37.4427	-42.789	-1.81297	1.77933	0.821181	-0.871238	-1.15287	6	0.00422063	-1.80959	-4.43847e-05	1	0.561971	0.00302335	-1.85063	-4.56002e-05	1	0.847781	0.00197779	-1.89926	-4.69731e-05	1	0.597253	0.918506	-1.02268	-1.21557e-06	1	1	0.817848	-1.04955	-2.58839e-06	1	1	0.901333	-1.02628	-1.37282e-06	1	1	B2G	adenosine deaminase CECR1-like	Dapma7bEVm002295sc01764Split02		0010469 // regulation of receptor activity (GO_REF:nd [ND]) /// 0006154 // adenosine catabolic process (GO_REF:nd [ND]) /// 0046103 // inosine biosynthetic process (GO_REF:nd [ND])	0005615 // extracellular space (GO_REF:nd [ND])
Dapma7bEVm004474sc03124NoSplit	246	44	-99	-2.21224	35.7893	9.07353	-15.9665	-2.73188	3.25899	0.922946	-1.4925	-1.48982	10	0.208163	-1.60515	-1.00382e-05	1	1	0.0511804	-2.09054	-1.38897e-05	1	1	0.00566647	-2.87818	-1.73752e-05	1	0.953566	0.484864	-1.3024	-3.85151e-06	1	1	0.122531	-1.79309	-7.33699e-06	1	1	0.398504	-1.37676	-3.48548e-06	1	1	B2G	ovomucoid	Dapma7bEVm004474sc03124NoSplit		0006508 // proteolysis (GO_REF:nd [ND])
Dapma7bEVm009982sc03311NoSplit	814	265	-374.333	-2.22198	118.347	46.9502	-59.0855	-2.68075	4.12169	1.31013	-1.56719	-1.31643	6	0.0814695	-2.14462	-5.27105e-05	1	1	0.0632336	-2.25866	-5.50356e-05	1	1	0.0195236	-2.80699	-6.3577e-05	1	1	0.906664	-1.05317	-2.32507e-06	1	1	0.535913	-1.30885	-1.08666e-05	1	1	0.61788	-1.24277	-8.54149e-06	1	1	B2G	carboxypeptidase A2-like	Dapma7bEVm009982sc03311NoSplit		0006508 // proteolysis (GO_REF:nd [ND])	0005615 // extracellular space (GO_REF:nd [ND])
Dapma7bEVm010448sc01229NoSplit	861	219	-234	-1.33605	94.9009	46.9183	-47.4975	-1.58824	1.37673	0.65351	-0.66083	-1.1045	6	0.208482	-1.33568	-3.36115e-05	1	1	0.308077	-1.264	-2.79331e-05	1	1	0.0269446	-1.66674	-5.35005e-05	1	1	0.811913	1.05671	5.67841e-06	1	1	0.336839	-1.24786	-1.9889e-05	1	1	0.230231	-1.31863	-2.55674e-05	1	1	B2G	Branched-chain-amino-acid aminotransferase, cytosolic	Dapma7bEVm010448sc01229NoSplit		0009098 // leucine biosynthetic process (GO_REF:nd [ND]) /// 0009099 // valine biosynthetic process (GO_REF:nd [ND]) /// 0009081 // branched-chain amino acid metabolic process (GO_REF:nd [ND]) /// 0009082 // branched-chain amino acid biosynthetic process (GO_REF:nd [ND])	0016021 // integral component of membrane (GO_REF:nd [ND]) /// 0005739 // mitochondrion (GO_REF:nd [ND])
Dapma7bEVm010971sc00447Split02	342	56	-139.667	-2.14481	49.7458	11.1489	-22.8644	-2.68586	3.52004	0.738282	-1.58121	-1.44855	10	0.136057	-1.88512	-1.80291e-05	1	1	0.0611833	-2.23024	-2.11812e-05	1	1	0.0161847	-2.82087	-2.47861e-05	1	1	0.698003	-1.18308	-3.15206e-06	1	1	0.344991	-1.49639	-6.75698e-06	1	1	0.58461	-1.26483	-3.60493e-06	1	1	B2G	Serine protease 57	Dapma7bEVm010971sc00447Split02		0006508 // proteolysis (GO_REF:nd [ND])
Dapma7bEVm023675sc02076NoSplit	773	146	-344.667	-2.27812	112.464	26.4887	-49.5692	-2.37236	2.89593	0.788182	-1.28671	-1.255	6	0.00375473	-2.51903	-5.45005e-05	1	0.551032	0.0189656	-2.10222	-4.73869e-05	1	1	0.0132451	-2.19124	-4.91333e-05	1	1	0.567411	1.19827	7.11362e-06	1	1	0.661801	1.14959	5.36714e-06	1	1	0.896207	-1.04234	-1.74648e-06	1	1	B2G	Deoxynucleoside kinase	Dapma7bEVm023675sc02076NoSplit		0006139 // nucleobase-containing compound metabolic process (GO_REF:nd [ND]) /// 0016310 // phosphorylation (GO_REF:nd [ND]) /// 0009157 // deoxyribonucleoside monophosphate biosynthetic process (GO_REF:nd [ND]) /// 0009165 // nucleotide biosynthetic process (GO_REF:nd [ND])	0005739 // mitochondrion (GO_REF:nd [ND])
Dapma7bEVm027634sc00512NoSplit	577	156	-253	-1.33808	71.7358	44.2479	-42.1013	-1.44014	1.00626	0.583166	-0.540835	-1.08239	6	0.0610877	-1.42732	-4.27487e-05	1	1	0.125115	-1.33792	-3.60645e-05	1	1	0.0321995	-1.50238	-4.77466e-05	1	1	0.734287	1.06682	6.68426e-06	1	1	0.788882	-1.05259	-4.99789e-06	1	1	0.542093	-1.12292	-1.16821e-05	1	1	B2G	Aminopeptidase N	Dapma7bEVm027634sc00512NoSplit		0043171 // peptide catabolic process (GO_REF:nd [ND]) /// 0006508 // proteolysis (GO_REF:nd [ND])	0005737 // cytoplasm (GO_REF:nd [ND]) /// 0016021 // integral component of membrane (GO_REF:nd [ND])
Dapma7bEVm000474sc00944NoSplit	1047	319	-602	-1.72999	152.801	56.7136	-90.6454	-1.84817	1.45987	0.624257	-0.871218	-1.12935	23	0.000626607	-1.86751	-9.57148e-05	1	0.207919	0.00187673	-1.76329	-8.9194e-05	1	0.67045	0.000278988	-1.94264	-9.99821e-05	1	0.268222	0.752596	1.0591	6.52079e-06	1	1	0.829851	-1.04023	-4.26728e-06	1	1	0.594415	-1.10171	-1.07881e-05	1	1	B2G	vacuolar proton translocating ATPase 116 kDa subunit A isoform, putative	Dapma7bEVm000474sc00944NoSplit		0007035 // vacuolar acidification (GO_REF:nd [ND]) /// 0015991 // ATP hydrolysis coupled proton transport (GO_REF:nd [ND])	0016471 // vacuolar proton-transporting V-type ATPase complex (GO_REF:nd [ND]) /// 0000220 // vacuolar proton-transporting V-type ATPase, V0 domain (GO_REF:nd [ND]) /// 0016021 // integral component of membrane (GO_REF:nd [ND]) /// 0005886 // plasma membrane (GO_REF:nd [ND])
Dapma7bEVm000539sc02140NoSplit	281	68	-111.667	-1.59187	40.9086	15.5082	-19.0846	-1.85135	2.37028	0.780593	-0.903175	-1.20273	10	0.152152	-1.54403	-1.52601e-05	1	1	0.0500193	-1.8176	-1.94819e-05	1	1	0.0298985	-1.93975	-2.09825e-05	1	1	0.595501	-1.17717	-4.22176e-06	1	1	0.455053	-1.25629	-5.72234e-06	1	1	0.833192	-1.06721	-1.50057e-06	1	1	B2G	Major facilitator superfamily domain-containing protein 8	Dapma7bEVm000539sc02140NoSplit		0055085 // transmembrane transport (GO_REF:nd [ND])	0016021 // integral component of membrane (GO_REF:nd [ND])
Dapma7bEVm000880sc00868NoSplit	358	173	-148.667	-1.24292	46.3661	23.5909	-26.5946	-1.34032	0.778932	0.388152	-0.424433	-1.06755	10	0.086798	-1.32328	-2.6505e-05	1	1	0.093525	-1.3157	-2.6033e-05	1	1	0.0381623	-1.4039	-3.12134e-05	1	1	0.973806	1.00576	4.72033e-07	1	1	0.720727	-1.06093	-4.70832e-06	1	1	0.693809	-1.06703	-5.18035e-06	1	1	B2G	Potassium channel subfamily K member 9	Dapma7bEVm000880sc00868NoSplit		0071805 // potassium ion transmembrane transport (GO_REF:nd [ND])	0016021 // integral component of membrane (GO_REF:nd [ND])
Dapma7bEVm003073sc00002NoSplit	231	82	-102.667	-16.4	33.5697	12.0843	-14.8308	-24.0658	#DIV/0!	1.62981	#DIV/0!	0	10	0.103093	-5.51751	-1.36916e-05	1	1	0.531799	-1.87273	-7.79301e-06	1	1	0.00569962	-24.8409	-1.60493e-05	1	0.953566	0.290871	2.94623	5.89863e-06	1	1	0.163339	-4.5022	-2.35762e-06	1	1	0.0212954	-13.2645	-8.25624e-06	1	1	B2G	sodium- and chloride-dependent GABA transporter 1-like	Dapma7bEVm003073sc00002NoSplit		0015812 // gamma-aminobutyric acid transport (GO_REF:nd [ND]) /// 0055085 // transmembrane transport (GO_REF:nd [ND])	0016021 // integral component of membrane (GO_REF:nd [ND]) /// 0005886 // plasma membrane (GO_REF:nd [ND]) /// 0043005 // neuron projection (GO_REF:nd [ND])
Dapma7bEVm004610sc00024NoSplit	292	152	-142.667	-1.31869	34.9327	16.4315	-23.1256	-1.401	0.737983	0.347752	-0.486623	-1.08326	10	0.119066	-1.271	-1.7766e-05	1	1	0.0140832	-1.46098	-2.62906e-05	1	1	0.0421969	-1.36664	-2.23539e-05	1	1	0.370065	-1.14947	-8.52465e-06	1	1	0.639841	-1.07525	-4.5879e-06	1	1	0.670454	1.06903	3.93675e-06	1	1	B2G	solute carrier organic anion transporter family member 5A1	Dapma7bEVm004610sc00024NoSplit		0006811 // ion transport (GO_REF:nd [ND]) /// 0055085 // transmembrane transport (GO_REF:nd [ND])	0016021 // integral component of membrane (GO_REF:nd [ND]) /// 0005886 // plasma membrane (GO_REF:nd [ND])
Dapma7bEVm004651sc00512NoSplit	218	38	-89.3333	-1.81957	31.7297	9.85924	-15.0865	-2.21019	2.53149	0.817928	-1.16706	-1.32728	10	0.0896326	-1.73417	-1.2245e-05	1	1	0.183229	-1.53788	-1.01162e-05	1	1	0.00991908	-2.32054	-1.64595e-05	1	1	0.71555	1.12763	2.12877e-06	1	1	0.375385	-1.33813	-4.21447e-06	1	1	0.205177	-1.50892	-6.34324e-06	1	1	B2G	carcinine transporter	Dapma7bEVm004651sc00512NoSplit		0055085 // transmembrane transport (GO_REF:nd [ND])	0016021 // integral component of membrane (GO_REF:nd [ND])
Dapma7bEVm006219sc02569NoSplit	256	119	-93.3333	-1.22895	36.0433	8.16651	-17.9806	-1.35166	0.833866	0.199827	-0.428355	-1.07555	10	0.106128	-1.31911	-1.74182e-05	1	1	0.173197	-1.2627	-1.49799e-05	1	1	0.0415493	-1.41802	-2.12257e-05	1	1	0.80171	1.04467	2.43836e-06	1	1	0.676487	-1.07498	-3.80746e-06	1	1	0.500596	-1.12301	-6.24582e-06	1	1	B2G	voltage-gated potassium channel subunit beta-2 isoform X4	Dapma7bEVm006219sc02569NoSplit		0071805 // potassium ion transmembrane transport (GO_REF:nd [ND])	0005737 // cytoplasm (GO_REF:nd [ND])
[truncated: 273 more columns]

## Sheet: Female-biased non-binary
Feature ID	Experiment - Range (original values)	Experiment - IQR (original values)	Experiment - Difference (original values)	Experiment - Fold Change (original values)	Experiment - Range (normalized values)	Experiment - IQR (normalized values)	Experiment - Difference (normalized values)	Experiment - Fold Change (normalized values)	Experiment - Range (transformed values)	Experiment - IQR (transformed values)	Experiment - Difference (transformed values)	Experiment - Fold Change (Transformed values)	Experiment - Cluster	EDGE test: NIES female vs Line A male, tagwise dispersions - P-value	EDGE test: NIES female vs Line A male, tagwise dispersions - Fold change	EDGE test: NIES female vs Line A male, tagwise dispersions - Weighted difference	EDGE test: NIES female vs Line A male, tagwise dispersions - Bonferroni	EDGE test: NIES female vs Line A male, tagwise dispersions - FDR p-value correction	EDGE test: NIES female vs Line B male, tagwise dispersions - P-value	EDGE test: NIES female vs Line B male, tagwise dispersions - Fold change	EDGE test: NIES female vs Line B male, tagwise dispersions - Weighted difference	EDGE test: NIES female vs Line B male, tagwise dispersions - Bonferroni	EDGE test: NIES female vs Line B male, tagwise dispersions - FDR p-value correction	EDGE test: NIES female vs NIES male, tagwise dispersions - P-value	EDGE test: NIES female vs NIES male, tagwise dispersions - Fold change	EDGE test: NIES female vs NIES male, tagwise dispersions - Weighted difference	EDGE test: NIES female vs NIES male, tagwise dispersions - Bonferroni	EDGE test: NIES female vs NIES male, tagwise dispersions - FDR p-value correction	EDGE test: Line A male vs Line B male, tagwise dispersions - P-value	EDGE test: Line A male vs Line B male, tagwise dispersions - Fold change	EDGE test: Line A male vs Line B male, tagwise dispersions - Weighted difference	EDGE test: Line A male vs Line B male, tagwise dispersions - Bonferroni	EDGE test: Line A male vs Line B male, tagwise dispersions - FDR p-value correction	EDGE test: Line A male vs NIES male, tagwise dispersions - P-value	EDGE test: Line A male vs NIES male, tagwise dispersions - Fold change	EDGE test: Line A male vs NIES male, tagwise dispersions - Weighted difference	EDGE test: Line A male vs NIES male, tagwise dispersions - Bonferroni	EDGE test: Line A male vs NIES male, tagwise dispersions - FDR p-value correction	EDGE test: Line B male vs NIES male, tagwise dispersions - P-value	EDGE test: Line B male vs NIES male, tagwise dispersions - Fold change	EDGE test: Line B male vs NIES male, tagwise dispersions - Weighted difference	EDGE test: Line B male vs NIES male, tagwise dispersions - Bonferroni	EDGE test: Line B male vs NIES male, tagwise dispersions - FDR p-value correction	Annotations - Database	Annotations - Database identifier	Annotations - Database symbol	Annotations - Qualifier	Annotations - GO biological process	Annotations - GO cellular component
Dapma7bEVm000164sc00930NoSplit	1446	430	-296.333	-1.21051	133.408	84.6416	-69.7228	-1.42277	1.0133	0.596075	-0.503375	-1.06834	19	0.392598	-1.18942	-3.88479e-05	1	1	0.404734	-1.18412	-3.79311e-05	1	1	0.0488493	-1.49294	-8.05446e-05	1	1	0.983393	1.00447	9.16829e-07	1	1	0.263362	-1.25519	-4.16967e-05	1	1	0.254117	-1.2608	-4.26135e-05	1	1
Dapma7bEVm000166sc02372NoSplit	962	497	-403.333	-1.67522	128.714	61.2688	-69.4487	-2.01314	1.97097	0.858693	-1.0004	-1.16459	19	0.281018	-1.35691	-3.79247e-05	1	1	0.117235	-1.55929	-5.17156e-05	1	1	0.00878549	-2.11448	-7.59943e-05	1	1	0.62356	-1.14914	-1.37908e-05	1	1	0.118475	-1.5583	-3.80695e-05	1	1	0.283399	-1.35606	-2.42787e-05	1	1
Dapma7bEVm000173sc02076NoSplit	287	60	-81	-1.18437	39.2587	13.0892	-20.0098	-1.38578	0.867097	0.31174	-0.458275	-1.08048	5	0.21238	-1.24417	-1.4707e-05	1	1	0.38938	-1.1628	-1.04919e-05	1	1	0.0315744	-1.45871	-2.35655e-05	1	1	0.701129	1.06998	4.21514e-06	1	1	0.367336	-1.17243	-8.85852e-06	1	1	0.197227	-1.25448	-1.30737e-05	1	1
Dapma7bEVm000342sc03376NoSplit	70	33	-30	-2.36364	9.16604	4.8401	-4.80119	-3.00752	3.01081	1.42822	-1.72617	-2.57109	18	0.520107	-1.31092	-1.77238e-06	1	1	0.147159	-1.84806	-3.42926e-06	1	1	0.00895537	-3.08269	-5.04875e-06	1	1	0.426351	-1.40975	-1.65688e-06	1	1	0.0472373	-2.35155	-3.27637e-06	1	1	0.237302	-1.66806	-1.61949e-06	1	1	B2G	Vitellogenin receptor	Dapma7bEVm000342sc03376NoSplit			0016021 // integral component of membrane (GO_REF:nd [ND])
Dapma7bEVm000424sc00568NoSplit	101	49	-59	-3.68182	14.6841	6.54299	-8.63376	-4.31335	4.16716	1.76224	-2.06466	-2.4994	12	0.110968	-2.06674	-6.09151e-06	1	1	0.202162	-1.77929	-5.16896e-06	1	1	0.00146481	-4.55044	-9.20832e-06	1	0.570719	0.755322	1.16156	9.22556e-07	1	1	0.0942735	-2.20174	-3.11681e-06	1	1	0.0466911	-2.55745	-4.03936e-06	1	1
Dapma7bEVm000431sc00512Split01	35	30	-19.6667	-5.53846	4.63609	3.94854	-2.75697	-6.20892	#DIV/0!	1.93366	#DIV/0!	0	18	0.608416	-1.51586	-1.17818e-06	1	1	0.270584	-2.42644	-2.03529e-06	1	1	0.0314894	-6.35577	-2.9174e-06	1	1	0.564079	-1.60071	-8.57108e-07	1	1	0.0940099	-4.19286	-1.73922e-06	1	1	0.272843	-2.61938	-8.8211e-07	1	1	B2G	Uncharacterized protein APZ42_014848	Dapma7bEVm000431sc00512Split01			0016021 // integral component of membrane (GO_REF:nd [ND])
Dapma7bEVm000599sc01253NoSplit	452	144	-105.333	-1.35033	38.8945	23.2205	-20.0049	-1.57111	1.34026	0.720362	-0.635322	-1.12386	5	0.406513	-1.22657	-1.05874e-05	1	1	0.553298	-1.15668	-7.76381e-06	1	1	0.0426328	-1.64927	-2.2564e-05	1	1	0.814567	1.06043	2.82363e-06	1	1	0.229466	-1.34462	-1.19766e-05	1	1	0.151104	-1.42587	-1.48002e-05	1	1
Dapma7bEVm000773sc00399Split02	2064	980	-837	-1.83311	269.316	160.288	-136.653	-2.17572	2.67714	1.36978	-1.23739	-1.1835	20	0.350482	-1.40829	-7.5994e-05	1	1	0.351805	-1.40692	-7.58115e-05	1	1	0.0279933	-2.25817	-0.000146043	1	1	0.998416	1.00098	1.82424e-07	1	1	0.199133	-1.60348	-7.00494e-05	1	1	0.198208	-1.60505	-7.02319e-05	1	1
Dapma7bEVm000807sc00568Split01	124	61	-37.6667	-1.48291	12.0632	7.74895	-6.42915	-1.69732	1.3598	0.795649	-0.749684	-1.23493	18	0.600258	-1.13586	-1.95444e-06	1	1	0.531417	-1.16747	-2.34391e-06	1	1	0.0184122	-1.79253	-7.22444e-06	1	1	0.919939	-1.02783	-3.89463e-07	1	1	0.0686813	-1.57812	-5.27e-06	1	1	0.0875551	-1.5354	-4.88053e-06	1	1
Dapma7bEVm000886sc02581NoSplit	123	36	-59.6667	-4.80851	17.8748	5.27565	-8.73081	-5.94471	#DIV/0!	1.70702	#DIV/0!	0	12	0.174454	-2.54846	-6.77829e-06	1	1	0.0457047	-4.09171	-8.4293e-06	1	1	0.0120197	-6.18906	-9.35323e-06	1	1	0.501119	-1.60556	-1.65101e-06	1	1	0.213581	-2.42855	-2.57494e-06	1	1	0.574845	-1.51259	-9.2393e-07	1	1	B2G	Uncharacterized protein APZ42_029454	Dapma7bEVm000886sc02581NoSplit			0016021 // integral component of membrane (GO_REF:nd [ND])
Dapma7bEVm000894sc00007NoSplit	24	17	-15.3333	-6.75	3.09269	2.61712	-2.14217	-7.68147	#DIV/0!	2.35579	#DIV/0!	0	18	0.413548	-1.79756	-1.14502e-06	1	1	0.251379	-2.24277	-1.43e-06	1	1	0.00758007	-7.83082	-2.25111e-06	1	1	0.769293	-1.24767	-2.84985e-07	1	1	0.0563851	-4.35635	-1.10609e-06	1	1	0.112893	-3.49159	-8.21108e-07	1	1
Dapma7bEVm000925sc00687NoSplit	38	20	-23.6667	-7.45455	5.48163	2.57551	-3.2999	-8.10192	#DIV/0!	1.80598	#DIV/0!	0	18	0.793646	1.15319	4.9314e-07	1	1	0.118456	-2.19313	-1.75133e-06	1	1	0.000562831	-7.01024	-2.75996e-06	1	0.378777	0.0657014	-2.52909	-2.24447e-06	1	1	0.000218441	-8.08413	-3.2531e-06	1	0.225246	0.0498097	-3.19646	-1.00863e-06	1	1
Dapma7bEVm000945sc01036NoSplit	63	33	-30.6667	-1.77966	8.32786	6.12136	-5.10262	-2.11047	1.96708	1.25082	-1.05961	-1.48293	18	0.500163	-1.26274	-2.10059e-06	1	1	0.115847	-1.71912	-4.22298e-06	1	1	0.0227813	-2.20494	-5.51687e-06	1	1	0.374362	-1.36142	-2.12239e-06	1	1	0.108999	-1.74615	-3.41627e-06	1	1	0.484256	-1.2826	-1.29389e-06	1	1
Dapma7bEVm001009sc01581NoSplit	89	18	-34	-1.83607	12.9509	3.92962	-5.77207	-2.24479	2.72491	0.859874	-1.18975	-1.56269	12	0.0785647	-1.88913	-5.15298e-06	1	1	0.0969635	-1.8198	-4.9322e-06	1	1	0.0183371	-2.35014	-6.28986e-06	1	1	0.935104	1.0381	2.20783e-07	1	1	0.56746	-1.24403	-1.13688e-06	1	1	0.500534	-1.29143	-1.35766e-06	1	1	B2G	Acyl-CoA-binding protein	Dapma7bEVm001009sc01581NoSplit
Dapma7bEVm001169sc00626NoSplit	35	11	-14.6667	-2.91304	5.09043	1.45725	-2.24883	-3.57162	3.67665	1.16095	-1.76733	4.24348	18	0.561968	-1.32656	-8.16837e-07	1	1	0.0831377	-2.33676	-1.89817e-06	1	1	0.010062	-3.70164	-2.42175e-06	1	1	0.258485	-1.76151	-1.08133e-06	1	1	0.0463055	-2.7904	-1.60491e-06	1	1	0.409708	-1.58409	-5.2358e-07	1	1
Dapma7bEVm001193sc00944NoSplit	177	64	-73.6667	-2.03271	25.7634	9.92659	-11.8875	-2.44295	2.80028	1.19193	-1.34907	-1.46704	12	0.120364	-1.83133	-9.62823e-06	1	1	0.358715	-1.42482	-6.32386e-06	1	1	0.0164595	-2.56872	-1.29529e-05	1	1	0.521424	1.28531	3.30436e-06	1	1	0.393312	-1.40265	-3.32471e-06	1	1	0.131868	-1.80284	-6.62907e-06	1	1
Dapma7bEVm001272sc00146Split02	97	44	-35.3333	-1.81538	12.5498	5.31416	-5.40312	-2.05934	2.12205	0.898107	-1.00822	-1.44501	18	0.910715	-1.04107	-4.30841e-07	1	1	0.419781	-1.34071	-2.77525e-06	1	1	0.0412958	-2.14331	-5.82548e-06	1	1	0.49415	-1.28782	-2.34441e-06	1	1	0.0534497	-2.05875	-5.39464e-06	1	1	0.212926	-1.59864	-3.05023e-06	1	1	B2G	Uncharacterized protein APZ42_012682	Dapma7bEVm001272sc00146Split02			0016021 // integral component of membrane (GO_REF:nd [ND])
Dapma7bEVm001280sc01036NoSplit	767	547	-539.333	-9.89011	111.474	75.3726	-76.0366	-12.1743	6.2905	3.41252	-3.72923	-2.44921	19	0.350488	-1.83104	-3.94517e-05	1	1	0.160022	-2.50638	-5.2243e-05	1	1	0.000374081	-12.7251	-8.00932e-05	1	0.317209	0.627073	-1.36883	-1.27913e-05	1	1	0.004936	-6.94963	-4.06415e-05	1	1	0.01664	-5.07708	-2.78502e-05	1	1
Dapma7bEVm001306sc00763Split01	47	32	-27	-5.05	6.97682	3.42725	-3.82506	-5.54667	4.65036	2.05826	-2.55243	4.20694	18	0.284428	-1.80642	-2.20259e-06	1	1	0.16769	-2.11366	-2.59961e-06	1	1	0.00252819	-5.92979	-4.10185e-06	1	0.65505	0.774045	-1.17008	-3.97021e-07	1	1	0.0466233	-3.28262	-1.89926e-06	1	1	0.086691	-2.80546	-1.50224e-06	1	1
Dapma7bEVm001314sc00944NoSplit	129	50	-67.3333	-1.90991	18.782	3.93676	-9.67568	-1.97617	2.30612	0.405599	-1.08966	-1.34285	12	0.00651009	-2.06749	-1.05399e-05	1	0.669716	0.159051	-1.44873	-6.32292e-06	1	1	0.010322	-1.97673	-1.00866e-05	1	1	0.186555	1.4271	4.21699e-06	1	1	0.87257	1.04591	4.53339e-07	1	1	0.251875	-1.36445	-3.76365e-06	1	1
Dapma7bEVm001430sc00944NoSplit	75	43	-34	-2.13333	9.80678	4.52566	-5.2373	-2.45826	2.7465	1.12127	-1.29729	-1.70906	18	0.586742	-1.24086	-1.78818e-06	1	1	0.207667	-1.63417	-3.57506e-06	1	1	0.0181063	-2.58726	-5.65174e-06	1	1	0.480446	-1.31697	-1.78688e-06	1	1	0.068033	-2.08506	-3.86356e-06	1	1	0.266173	-1.58322	-2.07668e-06	1	1
Dapma7bEVm001452sc00687NoSplit	156	92	-53.3333	-1.98765	19.7919	12.3785	-8.11026	-2.29976	2.51881	1.52979	-1.12089	-1.4262	12	0.956517	-1.02388	-3.41527e-07	1	1	0.49575	-1.30171	-3.39415e-06	1	1	0.0310863	-2.35377	-8.42248e-06	1	1	0.535905	-1.27135	-3.05262e-06	1	1	0.0360847	-2.29887	-8.08095e-06	1	1	0.135266	-1.80822	-5.02833e-06	1	1	B2G	tRNA 2-thiocytidine biosynthesis protein TtcA	Dapma7bEVm001452sc00687NoSplit
Dapma7bEVm001460sc03135NoSplit	428	94	-184.333	-2.32297	62.2472	17.562	-29.3663	-2.87772	4.37658	0.992493	-1.65732	-1.43993	5	0.414409	-1.50704	-1.59391e-05	1	1	0.0993257	-2.30885	-2.6856e-05	1	1	0.0315155	-3.02207	-3.16986e-05	1	1	0.397428	-1.53204	-1.09169e-05	1	1	0.171161	-2.0053	-1.57595e-05	1	1	0.597994	-1.30891	-4.84253e-06	1	1	B2G	Carboxylic ester hydrolase	Dapma7bEVm001460sc03135NoSplit
Dapma7bEVm001527sc00763NoSplit	978	415	-362	-2.37817	128.13	58.8292	-51.9376	-2.66812	3.07072	1.64548	-1.28243	-1.26069	5	0.822621	1.0869	6.63863e-06	1	1	0.562155	-1.23933	-1.47533e-05	1	1	0.0163751	-2.46865	-4.545e-05	1	1	0.421013	-1.34703	-2.13919e-05	1	1	0.00892215	-2.68317	-5.20886e-05	1	1	0.0657317	-1.99192	-3.06967e-05	1	1
Dapma7bEVm001606sc00024Split02	45	19	-18	-5.15385	6.53955	2.563	-2.66275	-6.72093	#DIV/0!	1.62357	#DIV/0!	0	18	0.059412	-5.29557	-2.73819e-06	1	1	0.340807	-2.2885	-1.90059e-06	1	1	0.0350279	-6.97253	-2.8915e-06	1	1	0.336221	2.314	8.376e-07	1	1	0.859054	-1.31667	-1.53311e-07	1	1	0.227019	-3.04677	-9.90911e-07	1	1	B2G	putative Cuticular protein 72Eb	Dapma7bEVm001606sc00024Split02
Dapma7bEVm001644sc00687NoSplit	1350	614	-511	-2.00789	180.088	78.7604	-82.0977	-2.39783	3.09095	1.22167	-1.17827	-1.2011	19	0.538636	-1.25946	-3.05332e-05	1	1	0.285426	-1.49413	-4.90167e-05	1	1	0.0145574	-2.53802	-8.98169e-05	1	1	0.649182	-1.18633	-1.84835e-05	1	1	0.0642807	-2.01517	-5.92837e-05	1	1	0.160323	-1.69866	-4.08002e-05	1	1
Dapma7bEVm001787sc02861NoSplit	635	184	-150	-1.48232	61.877	36.4453	-27.2985	-1.75706	2.17503	1.00746	-0.811902	-1.15746	5	0.342396	-1.33434	-1.65227e-05	1	1	0.389096	-1.29834	-1.51525e-05	1	1	0.0463737	-1.83883	-3.00811e-05	1	1	0.93131	1.02773	1.37023e-06	1	1	0.292384	-1.37808	-1.35584e-05	1	1	0.253879	-1.41629	-1.49286e-05	1	1	B2G	Uncharacterized protein APZ42_030841	Dapma7bEVm001787sc02861NoSplit			0016021 // integral component of membrane (GO_REF:nd [ND])
Dapma7bEVm002006sc01348NoSplit	28	13	-11.6667	-1.61404	4.08905	1.54304	-2.12462	-1.99556	2.06175	0.776061	-1.01261	-1.9723	18	0.204239	-1.54675	-1.57102e-06	1	1	0.111812	-1.72313	-1.86514e-06	1	1	0.0352762	-2.05337	-2.27997e-06	1	1	0.779722	-1.11403	-2.94122e-07	1	1	0.42158	-1.32754	-7.08943e-07	1	1	0.634238	-1.19165	-4.14821e-07	1	1
Dapma7bEVm002432sc00687Split02	1050	487	-383.667	-1.48586	152.891	95.0661	-69.1287	-1.74778	2.25049	1.17252	-0.852828	-1.13198	19	0.207517	-1.46398	-5.33988e-05	1	1	0.290605	-1.37623	-4.60609e-05	1	1	0.0467847	-1.82929	-7.63822e-05	1	1	0.838348	1.06376	7.33796e-06	1	1	0.461528	-1.24953	-2.29834e-05	1	1	0.346758	-1.3292	-3.03214e-05	1	1
Dapma7bEVm002471sc00512NoSplit	87	28	-45	-4.46154	12.6476	3.9647	-6.6084	-5.38175	5.49796	2.24399	-2.63788	-11.086	12	0.014514	-3.54264	-6.16107e-06	1	0.9121	0.00248728	-4.91459	-6.8375e-06	1	0.741602	0.00118115	-5.61048	-7.05415e-06	1	0.544535	0.567903	-1.38727	-6.76431e-07	1	1	0.41305	-1.5837	-8.93079e-07	1	1	0.840263	-1.1416	-2.16647e-07	1	1
Dapma7bEVm002491sc00512NoSplit	94	29	-47.3333	-2.52688	13.6714	5.033	-6.90784	-2.74414	3.68611	1.20452	-1.67732	-1.97471	12	0.0299143	-2.40991	-6.66963e-06	1	1	0.00884416	-2.89859	-7.46717e-06	1	1	0.0187376	-2.58949	-6.99768e-06	1	1	0.654899	-1.20278	-7.97535e-07	1	1	0.868946	-1.07452	-3.28054e-07	1	1	0.796615	1.11937	4.69481e-07	1	1
Dapma7bEVm002508sc02861NoSplit	37	13	-18	-2.8	5.38231	1.02367	-2.61347	-3.05995	3.08105	1.01573	-1.5375	-7.13527	18	0.0156946	-2.76068	-2.61282e-06	1	0.939644	0.00588203	-3.22273	-2.82558e-06	1	1	0.00588203	-3.11175	-2.78024e-06	1	0.955506	0.7723	-1.16737	-2.1276e-07	1	1	0.830446	-1.12717	-1.67422e-07	1	1	1	1.03566	4.53374e-08	1	1
Dapma7bEVm002552sc02227NoSplit	105	49	-40.6667	-3.21818	13.8968	7.05991	-6.04528	-3.90847	6.6079	2.4076	-2.98549	-126.377	18	0.911007	-1.08063	-6.32228e-07	1	1	0.454414	-1.66659	-3.38909e-06	1	1	0.0475459	-4.00597	-6.35811e-06	1	1	0.529032	-1.54224	-2.75686e-06	1	1	0.0611817	-3.70707	-5.72588e-06	1	1	0.204771	-2.40369	-2.96902e-06	1	1
Dapma7bEVm002693sc00868Split02	50	13	-20.6667	-1.88571	7.27577	2.38184	-3.37043	-2.2611	3.03922	0.828331	-1.20903	-2.00136	18	0.0946338	-2.02033	-3.20504e-06	1	1	0.419054	-1.40536	-1.8305e-06	1	1	0.0444723	-2.33862	-3.63256e-06	1	1	0.394698	1.43758	1.37454e-06	1	1	0.751937	-1.15754	-4.27522e-07	1	1	0.231423	-1.66407	-1.80206e-06	1	1	B2G	Rab-like protein 6	Dapma7bEVm002693sc00868Split02
Dapma7bEVm002815sc00568NoSplit	67	26	-31	-2.29167	9.16071	4.13484	-4.88162	-2.7949	3.7762	1.22635	-1.52759	-2.11995	18	0.168224	-1.83029	-3.61103e-06	1	1	0.423665	-1.41344	-2.32839e-06	1	1	0.015895	-2.90462	-5.21964e-06	1	1	0.570973	1.29492	1.28264e-06	1	1	0.295204	-1.58698	-1.60861e-06	1	1	0.103984	-2.055	-2.89125e-06	1	1
Dapma7bEVm002936sc01361NoSplit	1474	729	-589.667	-4.74788	194.833	102.316	-80.7166	-5.43067	5.30704	3.02997	-2.16209	-1.54431	20	0.69191	1.26631	2.08683e-05	1	1	0.916628	1.06483	5.08024e-06	1	1	0.0185489	-4.29354	-6.01107e-05	1	1	0.771046	-1.18921	-1.57881e-05	1	1	0.00686163	-5.43695	-8.09791e-05	1	1	0.014349	-4.5719	-6.5191e-05	1	1
Dapma7bEVm003117sc02066NoSplit	51	19	-26	-2.11429	7.42795	2.98748	-4.0857	-2.50706	2.406	1.11091	-1.33306	-1.99188	18	0.132797	-1.66199	-2.83732e-06	1	1	0.0199061	-2.24825	-3.95497e-06	1	1	0.005667	-2.61447	-4.39878e-06	1	0.953566	0.416305	-1.35275	-1.11765e-06	1	1	0.205627	-1.5731	-1.56147e-06	1	1	0.676754	-1.16289	-4.43813e-07	1	1
Dapma7bEVm003151sc00944NoSplit	1158	537	-552.667	-3.04187	164.556	77.0577	-83.1505	-3.68656	4.65942	1.82558	-1.89644	-1.39321	19	0.422037	-1.51016	-4.06473e-05	1	1	0.224443	-1.87074	-5.60047e-05	1	1	0.0104289	-3.8884	-8.93791e-05	1	1	0.676551	-1.23877	-1.53574e-05	1	1	0.0698319	-2.57483	-4.87318e-05	1	1	0.158227	-2.07854	-3.33744e-05	1	1
Dapma7bEVm003335sc03072Split02	177	33	-68	-3.68421	25.7244	4.30149	-10.3671	-4.73252	7.49796	1.18541	-2.98759	-8.31218	12	0.13561	-3.18755	-9.67707e-06	1	1	0.0975234	-3.62134	-1.0207e-05	1	1	0.0412395	-5.00198	-1.12817e-05	1	1	0.868558	-1.13609	-5.29903e-07	1	1	0.553814	-1.56922	-1.60467e-06	1	1	0.6794	-1.38125	-1.07476e-06	1	1	B2G	organic solute transporter subunit alpha-like	Dapma7bEVm003335sc03072Split02			0016021 // integral component of membrane (GO_REF:nd [ND])
Dapma7bEVm003336sc00261NoSplit	32	14	-15.6667	-2.02174	4.07728	2.25358	-2.54252	-2.48759	2.51619	1.01144	-1.39025	-3.11659	18	0.287029	-1.44074	-1.35659e-06	1	1	0.201118	-1.53932	-1.5537e-06	1	1	0.0064179	-2.53587	-2.68581e-06	1	0.977818	0.862411	-1.06842	-1.97107e-07	1	1	0.0998261	-1.76011	-1.32922e-06	1	1	0.152581	-1.64739	-1.13212e-06	1	1
Dapma7bEVm003379sc00868NoSplit	66	38	-34	-2.59375	8.39714	5.35647	-5.0611	-3.01025	3.21969	1.61694	-1.49084	-2.12126	18	0.335498	-1.50114	-2.64441e-06	1	1	0.0592118	-2.2435	-4.39046e-06	1	1	0.00804936	-3.15872	-5.41346e-06	1	1	0.357335	-1.49453	-1.74605e-06	1	1	0.0873751	-2.10421	-2.76905e-06	1	1	0.439743	-1.40794	-1.023e-06	1	1	B2G	Uncharacterized protein APZ42_018848	Dapma7bEVm003379sc00868NoSplit			0016021 // integral component of membrane (GO_REF:nd [ND])
Dapma7bEVm003418sc01581Split02	25	10	-14	-2.82609	3.63415	1.62104	-2.07878	-3.25235	4.7111	1.26342	-2.13671	2.71329	18	0.0301799	-3.04226	-2.11013e-06	1	1	0.310875	-1.69166	-1.28521e-06	1	1	0.0202333	-3.29501	-2.18939e-06	1	1	0.254133	1.79839	8.24925e-07	1	1	0.933285	-1.08308	-7.92559e-08	1	1	0.193058	-1.9478	-9.04181e-07	1	1
Dapma7bEVm003426sc00362NoSplit	538	230	-180	-2.89474	71.0511	32.9446	-25.6271	-3.3694	4.82597	2.12064	-1.94149	-1.61998	5	0.961563	1.03039	1.07828e-06	1	1	0.574168	-1.38501	-9.86375e-06	1	1	0.0461479	-3.26551	-2.46171e-05	1	1	0.53921	-1.4271	-1.0942e-05	1	1	0.041104	-3.36475	-2.56954e-05	1	1	0.144159	-2.35775	-1.47534e-05	1	1
Dapma7bEVm003445sc00763NoSplit	134	60	-69.6667	-2.27439	19.5214	10.4405	-10.6734	-2.69073	2.83819	1.50324	-1.51997	-1.59518	12	0.159098	-1.78318	-7.71603e-06	1	1	0.435775	-1.37676	-4.80766e-06	1	1	0.0139188	-2.77838	-1.1245e-05	1	1	0.530611	1.2952	2.90837e-06	1	1	0.282051	-1.5581	-3.52897e-06	1	1	0.0886731	-2.01805	-6.43734e-06	1	1
Dapma7bEVm003766sc02852NoSplit	40	16	-17.6667	-2.2619	5.8307	2.17278	-2.82396	-2.78686	2.60719	1.25644	-1.38638	-3.22739	18	0.0547813	-2.15569	-2.49187e-06	1	1	0.228629	-1.59872	-1.7407e-06	1	1	0.00884046	-2.90032	-3.04545e-06	1	1	0.465354	1.34838	7.51171e-07	1	1	0.49859	-1.34543	-5.5358e-07	1	1	0.147067	-1.81414	-1.30475e-06	1	1	B2G	WSC domain-containing protein 2-like	Dapma7bEVm003766sc02852NoSplit			0016021 // integral component of membrane (GO_REF:nd [ND])
Dapma7bEVm003799sc00389NoSplit	43	9	-19	-3.03571	6.25318	0.7982	-2.70044	-3.16248	3.56525	0.745914	-1.6033	-11.8414	18	0.00786256	-3.32925	-2.9299e-06	1	0.716436	0.00786256	-3.28668	-2.9136e-06	1	1	0.0138796	-2.96667	-2.77616e-06	1	1	1	1.01295	1.62904e-08	1	1	0.887253	1.12222	1.53731e-07	1	1	0.887253	1.10787	1.37441e-07	1	1
Dapma7bEVm003930sc03028Split02	208	98	-80.6667	-3.46939	27.4712	13.5318	-11.3308	-4.0763	4.82081	2.23026	-2.31432	-2.52334	12	0.976468	-1.02095	-3.15364e-07	1	1	0.577255	-1.38631	-4.28307e-06	1	1	0.0195962	-4.13286	-1.16511e-05	1	1	0.600877	-1.35787	-3.96771e-06	1	1	0.0212814	-4.04806	-1.13358e-05	1	1	0.0695698	-2.98119	-7.36805e-06	1	1
Dapma7bEVm003990sc01005NoSplit	118	44	-54.3333	-1.74429	17.2659	6.64133	-8.79579	-1.99245	1.71216	0.866957	-0.949962	-1.30307	12	0.041551	-1.70492	-7.66064e-06	1	1	0.00877074	-2.00474	-9.28593e-06	1	1	0.00489325	-2.09852	-9.69897e-06	1	0.907543	0.556001	-1.17586	-1.62529e-06	1	1	0.442118	-1.23086	-2.03833e-06	1	1	0.870922	-1.04678	-4.13043e-07	1	1	B2G	probable ATP-dependent RNA helicase YTHDC2	Dapma7bEVm003990sc01005NoSplit			0005737 // cytoplasm (GO_REF:nd [ND]) /// 0005634 // nucleus (GO_REF:nd [ND])
Dapma7bEVm004212sc00944NoSplit	51	31	-25.3333	-3.375	6.70827	4.2562	-3.60662	-3.79457	3.65831	1.9843	-1.91853	-6.95315	18	0.415429	-1.46061	-1.58602e-06	1	1	0.0128597	-3.21843	-3.46665e-06	1	1	0.00456523	-3.91474	-3.7446e-06	1	0.869353	0.092383	-2.20348	-1.88063e-06	1	1	0.0408249	-2.68021	-2.15858e-06	1	1	0.706552	-1.21635	-2.77951e-07	1	1	B2G	Uncharacterized protein APZ42_019967	Dapma7bEVm004212sc00944NoSplit			0016021 // integral component of membrane (GO_REF:nd [ND])
Dapma7bEVm004223sc01463Split02	51	30	-31.3333	-1.80342	6.79961	5.2472	-5.08904	-2.10192	1.44336	1.09539	-1.07522	-1.48936	18	0.240523	-1.38744	-2.81684e-06	1	1	0.314127	-1.32418	-2.46949e-06	1	1	0.00554742	-2.19946	-5.50099e-06	1	0.953566	0.882896	1.04778	3.47343e-07	1	1	0.109636	-1.58527	-2.68415e-06	1	1	0.0772832	-1.661	-3.0315e-06	1	1	B2G	putative Facilitated trehalose transporter Tret1	Dapma7bEVm004223sc01463Split02			0016021 // integral component of membrane (GO_REF:nd [ND])
Dapma7bEVm004375sc00687Split02	215	120	-96.6667	-6.08772	28.3869	15.3053	-13.552	-7.07775	4.68088	3.5335	-3.01588	-4.26763	5	0.903245	-1.07276	-1.11877e-06	1	1	0.401933	-1.60636	-6.22661e-06	1	1	0.00105843	-7.34305	-1.42491e-05	1	0.505467	0.475851	-1.49741	-5.10784e-06	1	1	0.00152935	-6.84502	-1.31303e-05	1	0.654964	0.0109341	-4.57124	-8.02246e-06	1	1
Dapma7bEVm004445sc00687NoSplit	33	4	-13	-6.57143	4.79567	0.497914	-1.89179	-7.55436	#DIV/0!	0.83722	#DIV/0!	0	18	0.05603	-3.66527	-1.71125e-06	1	1	0.0106639	-6.98416	-2.01635e-06	1	1	0.00715846	-7.8716	-2.05434e-06	1	1	0.537926	-1.9055	-3.05105e-07	1	1	0.440096	-2.14762	-3.43093e-07	1	1	1	-1.12707	-3.79876e-08	1	1
Dapma7bEVm004488sc02581NoSplit	84	41	-49	-2.81481	11.783	6.54369	-7.43095	-3.38776	3.07479	1.61164	-1.76177	-2.09678	12	0.206553	-1.71639	-4.6014e-06	1	1	0.292087	-1.56495	-3.97982e-06	1	1	0.00411355	-3.5345	-7.90532e-06	1	0.838898	0.843158	1.09677	6.21581e-07	1	1	0.0971027	-2.05926	-3.30392e-06	1	1	0.06202	-2.25854	-3.9255e-06	1	1
Dapma7bEVm004843sc00512NoSplit	351	131	-93	-1.36234	36.7323	22.6308	-18.1253	-1.61029	1.34668	0.807082	-0.698252	-1.14324	5	0.595268	-1.14026	-6.07944e-06	1	1	0.493142	-1.18395	-7.67879e-06	1	1	0.0379013	-1.67239	-1.98708e-05	1	1	0.88074	-1.03831	-1.59935e-06	1	1	0.121872	-1.46667	-1.37913e-05	1	1	0.161957	-1.41255	-1.2192e-05	1	1
Dapma7bEVm004923sc00007NoSplit	95	39	-32.3333	-6.10526	9.72436	5.25252	-4.54006	-7.4276	#DIV/0!	1.9557	#DIV/0!	0	18	0.236943	-2.79569	-3.57086e-06	1	1	0.752217	-1.31865	-1.34342e-06	1	1	0.0277026	-7.59092	-4.82705e-06	1	1	0.385174	2.12012	2.22744e-06	1	1	0.27051	-2.71522	-1.25619e-06	1	1	0.0544134	-5.7566	-3.48363e-06	1	1	B2G	Uncharacterized protein APZ42_011005	Dapma7bEVm004923sc00007NoSplit			0016021 // integral component of membrane (GO_REF:nd [ND])
Dapma7bEVm004983sc00097NoSplit	134	82	-70.3333	-2.37013	17.4895	13.7986	-10.7345	-2.8012	3.48346	1.90741	-1.56837	-1.63707	12	0.258753	-1.7297	-7.33581e-06	1	1	0.285252	-1.68013	-7.03925e-06	1	1	0.0305675	-2.91386	-1.14213e-05	1	1	0.957692	1.0295	2.96562e-07	1	1	0.289586	-1.68461	-4.08554e-06	1	1	0.262692	-1.7343	-4.3821e-06	1	1
Dapma7bEVm005220sc00190Split02	219	54	-54.6667	-1.32998	18.8601	12.0565	-11.0526	-1.57447	1.15926	0.697709	-0.652567	-1.15329	12	0.330042	-1.25548	-6.41046e-06	1	1	0.457289	-1.18897	-5.00679e-06	1	1	0.033759	-1.64632	-1.23673e-05	1	1	0.822606	1.05594	1.40367e-06	1	1	0.248103	-1.31131	-5.9568e-06	1	1	0.165925	-1.38466	-7.36046e-06	1	1
Dapma7bEVm005221sc00687Split01	42	10	-16.3333	-1.94231	5.10004	1.73821	-2.49794	-2.25571	2.18361	0.828401	-1.13131	-2.17934	18	0.118773	-1.68701	-1.91765e-06	1	1	0.710755	-1.13862	-5.73293e-07	1	1	0.0108522	-2.34541	-2.70122e-06	1	1	0.245989	1.48163	1.34436e-06	1	1	0.367467	-1.39027	-7.83564e-07	1	1	0.0311431	-2.05986	-2.12792e-06	1	1	B2G	Uncharacterized protein APZ42_017345	Dapma7bEVm005221sc00687Split01			0016020 // membrane (GO_REF:nd [ND])
Dapma7bEVm005235sc00024NoSplit	61	23	-31.6667	-2.33803	8.87221	3.36362	-5.03825	-2.92586	3.29077	1.11422	-1.64782	-2.30872	18	0.0362056	-2.45679	-4.7507e-06	1	1	0.031202	-2.49813	-4.80466e-06	1	1	0.00987093	-3.02481	-5.36307e-06	1	1	0.974901	-1.01683	-5.39641e-08	1	1	0.630841	-1.2312	-6.12376e-07	1	1	0.676426	-1.21083	-5.58412e-07	1	1
Dapma7bEVm005308sc00944NoSplit	68	25	-32.3333	-2.2125	9.89159	3.20289	-5.24761	-2.78626	3.43515	0.963972	-1.69148	-2.29688	18	0.00945004	-2.38832	-4.98045e-06	1	0.769254	0.00771895	-2.47817	-5.11052e-06	1	1	0.00188153	-2.85808	-5.57008e-06	1	0.59155	0.971288	-1.03762	-1.30064e-07	1	1	0.615781	-1.19669	-5.89626e-07	1	1	0.667527	-1.1533	-4.59562e-07	1	1
Dapma7bEVm005430sc00687NoSplit	181	109	-57.6667	-1.28268	26.619	13.6801	-12.1798	-1.50802	1.20787	0.656228	-0.55914	-1.12204	12	0.529178	-1.15486	-5.07093e-06	1	1	0.303831	-1.26807	-7.99418e-06	1	1	0.0446696	-1.59055	-1.40406e-05	1	1	0.689867	-1.09802	-2.92325e-06	1	1	0.166622	-1.37727	-8.96966e-06	1	1	0.327341	-1.25432	-6.04642e-06	1	1
Dapma7bEVm005723sc02288NoSplit	53	19	-35.6667	-1.74306	7.64712	3.80976	-4.95724	-1.75775	1.29302	0.630991	-0.823216	-1.30547	18	0.00690057	-1.8341	-5.40513e-06	1	0.678661	0.0674131	-1.50464	-3.9862e-06	1	1	0.0179187	-1.69486	-4.87273e-06	1	1	0.390443	1.21897	1.41893e-06	1	1	0.754889	1.08216	5.32406e-07	1	1	0.603374	-1.12642	-8.86528e-07	1	1	B2G	dopamine N-acetyltransferase-like	Dapma7bEVm005723sc02288NoSplit			0005737 // cytoplasm (GO_REF:nd [ND])
Dapma7bEVm005768sc00944NoSplit	34	4	-14	-1.67742	5.24078	1.08971	-2.34847	-1.95722	1.843	0.531365	-0.852667	-1.66627	18	0.0988113	-1.73023	-2.13116e-06	1	1	0.117744	-1.69517	-2.0708e-06	1	1	0.0303013	-2.06873	-2.6087e-06	1	1	0.96488	1.02068	6.0359e-08	1	1	0.630731	-1.19564	-4.77545e-07	1	1	0.569222	-1.22037	-5.37904e-07	1	1
Dapma7bEVm005787sc02140NoSplit	32	10	-14.3333	-3.15	4.65296	1.32849	-2.10655	-3.5568	3.17643	1.42212	-1.59338	4.03844	18	0.0950924	-2.21001	-1.70451e-06	1	1	0.00824505	-3.71572	-2.27535e-06	1	1	0.021379	-3.10757	-2.11138e-06	1	1	0.33976	-1.68131	-5.70831e-07	1	1	0.5528	-1.40613	-4.06864e-07	1	1	0.781297	1.1957	1.63967e-07	1	1
Dapma7bEVm005878sc02076NoSplit	100	40	-35.6667	-1.28382	11.5282	6.77719	-7.23993	-1.48876	0.91825	0.515973	-0.571603	-1.14721	12	0.330594	-1.19658	-3.73577e-06	1	1	0.0474159	-1.43794	-6.92546e-06	1	1	0.0180256	-1.54191	-7.99181e-06	1	1	0.323193	-1.2017	-3.18969e-06	1	1	0.169841	-1.28859	-4.25604e-06	1	1	0.710806	-1.07231	-1.06634e-06	1	1
Dapma7bEVm005879sc00944Split02	36	14	-22	#DIV/0!	5.23164	1.94488	-3.07943	#DIV/0!	#DIV/0!	1.3824	#DIV/0!	0	18	0.00326765	-11.747	-2.99755e-06	1	0.504707	1.75982e-05	-203.608	-3.26038e-06	0.829036	0.0304453	0.00203416	-15.1743	-3.06055e-06	1	0.602687	0.0900933	-17.3327	-2.62827e-07	1	1	1	-1.29175	-6.29962e-08	1	1	0.13278	13.4179	1.99831e-07	1	1
Dapma7bEVm005893sc00512NoSplit	30	12	-17	-2.45714	4.36793	1.57408	-2.65296	-3.01634	2.59865	0.978939	-1.61001	-5.68067	18	0.0127065	-2.36184	-2.39256e-06	1	0.857577	0.039888	-1.99605	-2.07061e-06	1	1	0.00126513	-3.08405	-2.80398e-06	1	0.557	0.697828	1.18325	3.21953e-07	1	1	0.487248	-1.30579	-4.11418e-07	1	1	0.250123	-1.54508	-7.33371e-07	1	1
Dapma7bEVm006139sc01725NoSplit	107	36	-41.6667	-2.05932	15.5667	4.36624	-6.75356	-2.47985	2.95317	1.02069	-1.2465	-1.58158	12	0.0640002	-2.0807	-6.20917e-06	1	1	0.262029	-1.5527	-4.25542e-06	1	1	0.0162421	-2.61893	-7.38996e-06	1	1	0.465754	1.34005	1.95375e-06	1	1	0.579801	-1.25868	-1.18079e-06	1	1	0.194461	-1.68669	-3.13454e-06	1	1
Dapma7bEVm006273sc00311NoSplit	126	22	-55.6667	-9.35	18.3135	3.07666	-8.00692	-11.2901	6.01369	2.88362	-3.32766	3.53131	12	0.0123679	-4.74638	-7.47227e-06	1	0.844403	0.00201228	-7.13903	-8.14074e-06	1	0.68693	0.000204401	-11.8824	-8.6701e-06	1	0.229264	0.519683	-1.5041	-6.6847e-07	1	1	0.16095	-2.50347	-1.19783e-06	1	1	0.471782	-1.66443	-5.29355e-07	1	1
Dapma7bEVm006419sc00024NoSplit	81	19	-37	-2.26136	11.7808	3.84922	-5.88867	-2.76445	3.33259	1.05565	-1.50311	-1.91424	12	0.0769597	-2.09454	-5.06635e-06	1	1	0.0883469	-2.04366	-4.95111e-06	1	1	0.0128646	-2.88696	-6.33687e-06	1	1	0.96458	1.0249	1.15235e-07	1	1	0.467008	-1.37833	-1.27052e-06	1	1	0.427262	-1.41264	-1.38576e-06	1	1
Dapma7bEVm006424sc01361NoSplit	71	30	-43.3333	-4.25	10.3212	4.51535	-6.10342	-4.47641	4.63515	1.84838	-2.44654	-6.07	12	7.52649e-05	-4.49309	-6.40563e-06	1	0.0559019	4.7326e-05	-4.74154	-6.50172e-06	1	0.0660058	0.000176212	-4.09868	-6.22916e-06	1	0.206896	0.950954	-1.0553	-9.60876e-08	1	1	0.861977	1.09623	1.76464e-07	1	1	0.767543	1.15684	2.72551e-07	1	1
Dapma7bEVm006532sc02101NoSplit	66	27	-25	-1.46012	8.26401	4.71222	-4.526	-1.70387	1.39879	0.775257	-0.756724	-1.28218	18	0.235256	-1.3756	-3.10065e-06	1	1	0.177995	-1.43438	-3.43896e-06	1	1	0.0313034	-1.7821	-4.98369e-06	1	1	0.887698	-1.04273	-3.38317e-07	1	1	0.339116	-1.29551	-1.88304e-06	1	1	0.426857	-1.24242	-1.54473e-06	1	1	B2G	Uncharacterized protein APZ42_026632	Dapma7bEVm006532sc02101NoSplit			0016020 // membrane (GO_REF:nd [ND])
Dapma7bEVm006575sc01581NoSplit	36	8	-18	-7.75	5.23164	0.861592	-2.5792	-9.45792	#DIV/0!	1.2849	#DIV/0!	0	18	0.0306637	-4.83539	-2.44349e-06	1	1	0.00633848	-8.17453	-2.70373e-06	1	1	0.00431529	-9.46012	-2.75494e-06	1	0.852377	0.558727	-1.69056	-2.6024e-07	1	1	0.463185	-1.95643	-3.11452e-07	1	1	1	-1.15727	-5.12121e-08	1	1
Dapma7bEVm006655sc00007NoSplit	56	19	-28.6667	-5.52632	8.13917	1.8371	-4.17626	-7.05034	5.84355	1.82565	-2.75242	2.78585	18	0.0173693	-4.00226	-3.87882e-06	1	0.967198	0.045241	-3.14686	-3.52763e-06	1	1	0.00133889	-7.1971	-4.45233e-06	1	0.570719	0.717574	1.27183	3.51191e-07	1	1	0.377074	-1.79826	-5.73514e-07	1	1	0.195526	-2.28708	-9.24705e-07	1	1
Dapma7bEVm006662sc01581NoSplit	93	34	-51.3333	-2.85542	13.5258	5.37632	-7.75645	-3.42387	3.37523	1.37445	-1.73912	-2.04145	12	0.0166417	-2.458	-6.81601e-06	1	0.951969	0.0039806	-3.00701	-7.66955e-06	1	0.95069	0.000877373	-3.59068	-8.29072e-06	1	0.449263	0.62664	-1.22336	-8.5354e-07	1	1	0.334226	-1.46082	-1.47471e-06	1	1	0.651761	-1.1941	-6.21167e-07	1	1
Dapma7bEVm006983sc00512NoSplit	1773	1094	-748	-3.26896	229.775	143.039	-112.114	-4.06627	4.55057	2.04575	-2.07919	-1.42086	20	0.738992	-1.21091	-2.72972e-05	1	1	0.413066	-1.60232	-5.89136e-05	1	1	0.0148854	-4.27826	-0.000120092	1	1	0.626001	-1.32324	-3.16164e-05	1	1	0.0328952	-3.5331	-9.27948e-05	1	1	0.0933151	-2.67004	-6.11784e-05	1	1	B2G	Uncharacterized protein APZ42_014824	Dapma7bEVm006983sc00512NoSplit			0016021 // integral component of membrane (GO_REF:nd [ND])
Dapma7bEVm007067sc01581NoSplit	24	11	-14	-2.55556	3.31735	1.78118	-2.13014	-3.04274	2.76457	1.60976	-1.72779	19.8838	18	0.192691	-1.70853	-1.36486e-06	1	1	0.0195712	-2.62579	-2.03777e-06	1	1	0.00783058	-3.10202	-2.23019e-06	1	1	0.316946	-1.53687	-6.72909e-07	1	1	0.1809	-1.81561	-8.65336e-07	1	1	0.795247	-1.18137	-1.92426e-07	1	1
Dapma7bEVm007133sc00687NoSplit	117	99	-86	-6.05882	16.2851	13.9527	-12.1932	-7.22911	4.88021	3.24942	-3.03534	-5.0394	12	0.407738	-1.56628	-5.33793e-06	1	1	0.0236304	-3.52055	-1.05705e-05	1	1	0.000580041	-7.46004	-1.27852e-05	1	0.379516	0.141057	-2.24772	-5.23262e-06	1	1	0.0065054	-4.76291	-7.44724e-06	1	1	0.188338	-2.119	-2.21463e-06	1	1
Dapma7bEVm007135sc00687NoSplit	94	23	-28	-2.86667	9.53821	3.78624	-3.71379	-3.13393	5.09003	1.66947	-1.99044	-5.35971	18	0.0698967	-2.65844	-3.53226e-06	1	1	0.770469	-1.16717	-8.10965e-07	1	1	0.0305633	-3.23919	-3.91413e-06	1	1	0.129582	2.27768	2.7213e-06	1	1	0.738984	-1.21846	-3.81867e-07	1	1	0.0612791	-2.77526	-3.10317e-06	1	1
Dapma7bEVm007138sc00687NoSplit	78	42	-41.6667	-2.20192	11.2059	7.54056	-6.52777	-2.63417	2.62733	1.53949	-1.40921	-1.72398	12	0.215908	-1.64464	-4.3139e-06	1	1	0.27932	-1.54528	-3.88363e-06	1	1	0.0135683	-2.74971	-7.00331e-06	1	1	0.886929	1.0643	4.30268e-07	1	1	0.21176	-1.67192	-2.68941e-06	1	1	0.160102	-1.77942	-3.11968e-06	1	1
Dapma7bEVm007294sc02190NoSplit	88	36	-41.3333	-1.82119	12.8238	2.32948	-6.5074	-2.05582	1.88513	0.451839	-1.00558	-1.38882	12	0.0240489	-1.88414	-6.23514e-06	1	1	0.00590514	-2.16723	-7.15633e-06	1	1	0.0282985	-1.8492	-6.10191e-06	1	1	0.625452	-1.15025	-9.21183e-07	1	1	0.965571	1.01889	1.33233e-07	1	1	0.580268	1.17198	1.05442e-06	1	1
Dapma7bEVm007302sc01361NoSplit	30	19	-14	-1.67742	4.37361	1.97014	-2.31549	-1.93434	1.73649	0.86163	-0.937529	-1.72684	18	0.0831218	-1.79903	-2.22629e-06	1	1	0.509415	-1.25566	-1.02059e-06	1	1	0.0393211	-2.01729	-2.52774e-06	1	1	0.29526	1.43274	1.2057e-06	1	1	0.772894	-1.12132	-3.01454e-07	1	1	0.168082	-1.60656	-1.50715e-06	1	1	B2G	POU domain protein 1	Dapma7bEVm007302sc01361NoSplit			0005634 // nucleus (GO_REF:nd [ND])
Dapma7bEVm007342sc00687NoSplit	104	60	-47	-2.08462	15.229	9.51579	-6.39838	-2.26246	2.92566	1.59146	-1.07405	-1.46114	18	0.694158	-1.17066	-1.67019e-06	1	1	0.992321	-1.00811	-9.22193e-08	1	1	0.0440506	-2.26858	-6.4065e-06	1	1	0.708433	1.16124	1.57797e-06	1	1	0.105009	-1.93786	-4.73631e-06	1	1	0.0460411	-2.25032	-6.31428e-06	1	1
Dapma7bEVm007604sc01253NoSplit	163	50	-72.3333	-1.38475	27.3626	6.3385	-13.6821	-1.61152	1.34879	0.334885	-0.691019	-1.15499	12	0.0869311	-1.40525	-1.08515e-05	1	1	0.0509622	-1.47374	-1.20959e-05	1	1	0.00748847	-1.70526	-1.55624e-05	1	1	0.815257	-1.04873	-1.24433e-06	1	1	0.334875	-1.21349	-4.71087e-06	1	1	0.469966	-1.1571	-3.46654e-06	1	1	B2G	Membrane progestin receptor gamma	Dapma7bEVm007604sc01253NoSplit			0016021 // integral component of membrane (GO_REF:nd [ND])
Dapma7bEVm007779sc01613NoSplit	171	69	-62.6667	-1.76113	24.9175	8.07619	-10.7479	-2.14228	2.18034	0.82497	-0.986524	-1.30744	12	0.317452	-1.36463	-5.69048e-06	1	1	0.116831	-1.63442	-8.26658e-06	1	1	0.00958308	-2.26775	-1.19056e-05	1	1	0.572311	-1.1977	-2.5761e-06	1	1	0.110188	-1.66181	-6.21513e-06	1	1	0.304232	-1.3875	-3.63903e-06	1	1
Dapma7bEVm008058sc00872NoSplit	51	10	-29.6667	-4.86957	7.40739	1.41764	-4.29291	-5.9395	4.70774	1.20733	-2.81237	3.77169	18	0.0058845	-3.18451	-3.73023e-06	1	0.638061	5.02236e-05	-5.97022	-4.52699e-06	1	0.0660058	0.00014221	-5.44235	-4.43865e-06	1	0.186093	0.17087	-1.87477	-7.96759e-07	1	1	0.276538	-1.70901	-7.08415e-07	1	1	0.84654	1.09699	8.83435e-08	1	1	B2G	Uncharacterized protein APZ42_019026	Dapma7bEVm008058sc00872NoSplit			0016021 // integral component of membrane (GO_REF:nd [ND])
Dapma7bEVm008074sc02385NoSplit	113	54	-52.3333	-1.95732	16.4408	6.90014	-8.37354	-2.31008	2.87416	1.14574	-1.19944	-1.45344	12	0.0349828	-2.09368	-8.0693e-06	1	1	0.0923435	-1.78677	-6.802e-06	1	1	0.0118379	-2.42368	-9.0739e-06	1	1	0.662972	1.17176	1.2673e-06	1	1	0.678255	-1.15762	-1.0046e-06	1	1	0.386313	-1.35646	-2.27191e-06	1	1
Dapma7bEVm008364sc01569Split02	85	37	-27.3333	-1.29496	9.90091	4.75326	-5.63038	-1.52203	1.10025	0.526335	-0.602622	-1.17577	18	0.208434	-1.32579	-4.17204e-06	1	1	0.230965	-1.30738	-3.99173e-06	1	1	0.0395289	-1.58534	-6.26867e-06	1	1	0.963899	1.01408	1.80309e-07	1	1	0.428819	-1.19577	-2.09663e-06	1	1	0.394466	-1.21261	-2.27694e-06	1	1	B2G	Uncharacterized protein APZ42_023460	Dapma7bEVm008364sc01569Split02			0016021 // integral component of membrane (GO_REF:nd [ND])
Dapma7bEVm008381sc00872NoSplit	91	24	-38	-5.75	13.2255	2.87839	-5.55108	-6.91559	6.53422	2.1218	-2.53342	9.58995	18	0.0771632	-2.85261	-4.531e-06	1	1	0.0516561	-3.15704	-4.76684e-06	1	1	0.00145795	-7.32389	-6.02414e-06	1	0.570719	0.872876	-1.10672	-2.35843e-07	1	1	0.124952	-2.56744	-1.49314e-06	1	1	0.177675	-2.31986	-1.2573e-06	1	1	B2G	Uncharacterized protein APZ42_019035	Dapma7bEVm008381sc00872NoSplit			0016021 // integral component of membrane (GO_REF:nd [ND])
Dapma7bEVm008891sc01937Split02	97	42	-28.3333	-1.50595	8.58855	6.80266	-4.91048	-1.7414	1.5163	1.08757	-0.819752	-1.30348	18	0.284139	-1.37145	-3.23187e-06	1	1	0.325567	-1.32711	-2.94116e-06	1	1	0.0442292	-1.8119	-5.34688e-06	1	1	0.932682	1.03341	2.90711e-07	1	1	0.350662	-1.32115	-2.11501e-06	1	1	0.300927	-1.3653	-2.40572e-06	1	1
Dapma7bEVm009158sc00687NoSplit	44	22	-18.6667	-2.93103	6.39644	2.84085	-2.83434	-3.5598	5.51408	2.09518	-2.08212	6.05302	18	0.303833	-1.86743	-1.9435e-06	1	1	0.476776	-1.54049	-1.46799e-06	1	1	0.0402388	-3.69704	-3.05231e-06	1	1	0.768358	1.21223	4.75517e-07	1	1	0.301114	-1.97975	-1.1088e-06	1	1	0.17639	-2.39992	-1.58432e-06	1	1
Dapma7bEVm009577sc03133NoSplit	125	64	-46.6667	-1.44164	15.0919	7.46167	-8.80029	-1.73238	1.37026	0.671319	-0.802501	-1.22517	12	0.263348	-1.31106	-5.10995e-06	1	1	0.104204	-1.48687	-7.05243e-06	1	1	0.0160615	-1.79771	-9.55696e-06	1	1	0.618185	-1.1341	-1.94248e-06	1	1	0.197177	-1.37119	-4.44702e-06	1	1	0.435024	-1.20905	-2.50454e-06	1	1	B2G	Calcium-activated chloride channel regulator 2	Dapma7bEVm009577sc03133NoSplit			0016021 // integral component of membrane (GO_REF:nd [ND])
Dapma7bEVm009628sc01253NoSplit	139	35	-65.3333	-3.48101	20.201	5.03361	-9.91227	-4.43039	7.13994	1.20462	-2.59144	-3.66114	12	0.10653	-2.73273	-8.5892e-06	1	1	0.095191	-2.81764	-8.73858e-06	1	1	0.0165133	-4.63199	-1.06217e-05	1	1	0.965219	-1.03107	-1.49379e-07	1	1	0.403371	-1.695	-2.03253e-06	1	1	0.436543	-1.64392	-1.88315e-06	1	1
Dapma7bEVm009775sc03258NoSplit	87	73	-53.3333	#DIV/0!	11.524	10.5305	-7.3515	#DIV/0!	#DIV/0!	0.608759	#DIV/0!	0	18	0.750814	1.36246	1.94477e-06	1	1	0.898907	1.13515	7.25137e-07	1	1	0.00022737	-333.426	-5.34942e-06	1	0.246221	0.854413	-1.20025	-1.21963e-06	1	1	0.000107589	-454.278	-7.29419e-06	1	0.149071	0.000166751	-378.487	-6.07456e-06	1	0.270879
Dapma7bEVm009875sc02452NoSplit	474	209	-166.667	-1.5015	70.3833	36.8192	-26.8387	-1.6842	1.95236	1.00503	-0.751794	-1.14246	5	0.296814	-1.33326	-1.72333e-05	1	1	0.754713	-1.09015	-5.70165e-06	1	1	0.0392604	-1.77045	-3.00028e-05	1	1	0.465526	1.223	1.15316e-05	1	1	0.306107	-1.32791	-1.27695e-05	1	1	0.0800181	-1.62404	-2.43011e-05	1	1	B2G	metal transporter CNNM4 isoform X1	Dapma7bEVm009875sc02452NoSplit			0016021 // integral component of membrane (GO_REF:nd [ND])
Dapma7bEVm010238sc00763NoSplit	42	9	-16.6667	-1.86207	5.25828	1.84528	-2.66106	-2.19343	2.21573	0.77937	-1.10582	-1.97461	18	0.261196	-1.4768	-1.63603e-06	1	1	0.202442	-1.55575	-1.81016e-06	1	1	0.0186827	-2.25971	-2.82486e-06	1	1	0.908554	-1.05346	-1.74127e-07	1	1	0.226464	-1.53014	-1.18883e-06	1	1	0.290696	-1.45249	-1.0147e-06	1	1	B2G	Uncharacterized protein APZ42_018197	Dapma7bEVm010238sc00763NoSplit			0016021 // integral component of membrane (GO_REF:nd [ND])
Dapma7bEVm010256sc00687NoSplit	154	59	-61.3333	-3.875	20.3045	7.70541	-8.45439	-4.36802	4.2168	1.99691	-1.57163	-2.29111	18	0.41684	1.51011	3.71772e-06	1	1	0.899037	1.0753	5.48761e-07	1	1	0.0435965	-2.89436	-4.77003e-06	1	1	0.499689	-1.40437	-3.16896e-06	1	1	0.00480859	-4.3708	-8.48775e-06	1	1	0.0307985	-3.11229	-5.31879e-06	1	1
Dapma7bEVm010322sc00868Split01	41	0	-13.6667	#DIV/0!	5.95825	0	-1.98608	#DIV/0!	#DIV/0!	0	#DIV/0!	0	18	0.00916942	-137.659	-2.19913e-06	1	0.761332	0.00916942	-137.659	-2.19913e-06	1	1	0.00916942	-137.659	-2.19913e-06	1	1	1	1	0	1	1	1	1	0	1	1	1	1	0	1	1
Dapma7bEVm010372sc03057NoSplit	151	29	-64	-2.16364	21.9918	5.78683	-9.92711	-2.4877	2.42356	0.965238	-1.22224	-1.45321	12	0.0315704	-2.00432	-8.7978e-06	1	1	0.00449099	-2.51855	-1.05864e-05	1	0.993225	0.00296373	-2.63546	-1.08956e-05	1	0.687775	0.492893	-1.25656	-1.78855e-06	1	1	0.411207	-1.31489	-2.09782e-06	1	1	0.906579	-1.04642	-3.09265e-07	1	1	B2G	protein vein-like isoform X1	Dapma7bEVm010372sc03057NoSplit			0016021 // integral component of membrane (GO_REF:nd [ND])
Dapma7bEVm010476sc01005NoSplit	1881	752	-627.667	-1.68373	186.251	131.225	-107.039	-2.012	1.85557	1.12031	-1.00231	-1.14948	20	0.34374	-1.31488	-5.31653e-05	1	1	0.317758	-1.33478	-5.56821e-05	1	1	0.0105067	-2.11062	-0.000116821	1	1	0.958913	-1.01513	-2.51687e-06	1	1	0.103004	-1.60518	-6.36556e-05	1	1	0.114356	-1.58125	-6.11387e-05	1	1	B2G	Sarcalumenin	Dapma7bEVm010476sc01005NoSplit
Dapma7bEVm010623sc01061NoSplit	158	84	-67.6667	-1.66997	23.0156	12.4301	-11.4433	-1.9629	2.04559	1.14808	-0.969682	-1.2738	12	0.248832	-1.43994	-7.45831e-06	1	1	0.426948	-1.28516	-5.41654e-06	1	1	0.0233367	-2.06462	-1.25878e-05	1	1	0.723769	1.12044	2.04177e-06	1	1	0.261157	-1.43383	-5.12944e-06	1	1	0.138419	-1.60651	-7.17121e-06	1	1
Dapma7bEVm010648sc02003Split02	65	23	-27.6667	-2.93023	9.44708	2.39033	-4.18724	-3.45182	6.05505	1.32744	-2.09842	-7.86064	18	0.0829149	-2.5081	-3.75292e-06	1	1	0.100708	-2.36667	-3.6042e-06	1	1	0.0166956	-3.65416	-4.5334e-06	1	1	0.948266	1.05976	1.48713e-07	1	1	0.504454	-1.45695	-7.80479e-07	1	1	0.444349	-1.54401	-9.29192e-07	1	1
Dapma7bEVm010672sc01348NoSplit	76	44	-28.3333	-2.46552	10.0095	5.10027	-4.38097	-2.97838	3.8979	1.90366	-1.84799	-3.27974	18	0.865685	-1.08951	-5.69282e-07	1	1	0.510705	-1.36825	-1.86502e-06	1	1	0.0209897	-3.08885	-4.68612e-06	1	1	0.635054	-1.25585	-1.29574e-06	1	1	0.0327484	-2.83509	-4.11684e-06	1	1	0.096229	-2.25751	-2.8211e-06	1	1
Dapma7bEVm010722sc00389NoSplit	51	13	-23.6667	-3.21875	7.41255	1.52016	-3.3637	-3.38064	5.7111	0.912881	-2.38431	8.37727	18	0.0052228	-3.53198	-3.61725e-06	1	0.59864	0.0928106	-2.11201	-2.65674e-06	1	1	0.0187384	-2.86051	-3.2819e-06	1	1	0.260828	1.67233	9.60514e-07	1	1	0.676128	1.23474	3.35351e-07	1	1	0.51182	-1.35441	-6.25162e-07	1	1	B2G	UDP-glycosyltransferase 209A4	Dapma7bEVm010722sc00389NoSplit			0016021 // integral component of membrane (GO_REF:nd [ND]) /// 0043231 // intracellular membrane-bounded organelle (GO_REF:nd [ND])
Dapma7bEVm010841sc00311NoSplit	115	31	-46	-1.48084	16.575	4.16477	-7.43306	-1.60944	1.42153	0.408732	-0.664934	-1.18526	12	0.143497	-1.38687	-5.73088e-06	1	1	0.0182529	-1.70235	-8.47613e-06	1	1	0.0295191	-1.62982	-7.93909e-06	1	1	0.371842	-1.22748	-2.74525e-06	1	1	0.47971	-1.17518	-2.20821e-06	1	1	0.863978	1.0445	5.37041e-07	1	1
Dapma7bEVm010903sc01574Split02	24	17	-18.6667	-3.94737	3.49442	2.0441	-2.5878	-3.97769	3.19215	1.84183	-2.01819	7.33658	18	0.00103838	-4.14299	-2.73198e-06	1	0.287748	0.00959344	-2.84831	-2.33688e-06	1	1	0.00598822	-3.1626	-2.46252e-06	1	0.959521	0.51353	1.45454	3.95101e-07	1	1	0.629955	1.31	2.69457e-07	1	1	0.932493	-1.11034	-1.25644e-07	1	1
Dapma7bEVm010996sc01920NoSplit	72	22	-35.3333	-22.2	10.4633	2.89979	-5.02863	-28.2375	#DIV/0!	0.931913	#DIV/0!	0	18	0.12621	-3.22061	-3.86242e-06	1	1	0.0509301	-4.55194	-4.37113e-06	1	1	0.000236162	-27.2093	-5.39589e-06	1	0.24723	0.667772	-1.41338	-5.08713e-07	1	1	0.0143106	-8.44848	-1.53347e-06	1	1	0.0414323	-5.97752	-1.02476e-06	1	1	B2G	Uncharacterized protein APZ42_025611	Dapma7bEVm010996sc01920NoSplit			0016021 // integral component of membrane (GO_REF:nd [ND])
Dapma7bEVm011075sc00763Split02	234	124	-113.333	-3.23684	34.011	17.2539	-16.9715	-3.95425	5.5896	1.97552	-2.02612	-1.86807	5	0.408818	-1.61167	-9.10261e-06	1	1	0.400286	-1.62285	-9.20506e-06	1	1	0.016627	-4.15612	-1.82133e-05	1	1	0.991827	-1.00693	-1.02456e-07	1	1	0.104648	-2.57876	-9.1107e-06	1	1	0.107814	-2.56101	-9.00824e-06	1	1
Dapma7bEVm011166sc00687NoSplit	131	58	-82.6667	-13.4	19.0373	7.62946	-11.6492	-16.2803	#DIV/0!	3.39017	#DIV/0!	0	12	0.186875	-2.45375	-7.76759e-06	1	1	0.0767392	-3.37612	-9.22736e-06	1	1	0.000270895	-16.6321	-1.23225e-05	1	0.265867	0.641424	-1.3759	-1.45977e-06	1	1	0.0101617	-6.77825	-4.55486e-06	1	1	0.0315631	-4.9264	-3.0951e-06	1	1
Dapma7bEVm011348sc00933Split02	194	40	-66	-1.62264	28.8289	5.7858	-11.7264	-1.94229	1.75373	0.542741	-0.779795	-1.21439	12	0.0850568	-1.59579	-9.56171e-06	1	1	0.0187841	-1.89297	-1.20813e-05	1	1	0.00751389	-2.07513	-1.32689e-05	1	1	0.536243	-1.18623	-2.51961e-06	1	1	0.342273	-1.30038	-3.7072e-06	1	1	0.74881	-1.09623	-1.18758e-06	1	1
Dapma7bEVm011822sc02861NoSplit	126	40	-53	-4.53333	18.7044	4.29468	-7.78889	-5.35635	3.89263	1.64458	-1.9365	-3.40582	12	0.144881	-2.04238	-5.25822e-06	1	1	0.0800266	-2.36891	-5.95355e-06	1	1	0.0007671	-5.76916	-8.51684e-06	1	0.417241	0.775562	-1.15988	-6.95326e-07	1	1	0.0442441	-2.82472	-3.25862e-06	1	1	0.0854286	-2.43536	-2.56329e-06	1	1	B2G	putative UDP-glucuronosyltransferase 2B20	Dapma7bEVm011822sc02861NoSplit			0016021 // integral component of membrane (GO_REF:nd [ND]) /// 0043231 // intracellular membrane-bounded organelle (GO_REF:nd [ND])
Dapma7bEVm011855sc00389NoSplit	88	32	-41	-2.36667	12.8024	2.74945	-5.9128	-2.48001	2.96843	0.781802	-1.38824	-1.75581	12	0.0130738	-2.59124	-6.40374e-06	1	0.868678	0.0174407	-2.47897	-6.22148e-06	1	1	0.0130738	-2.59732	-6.41317e-06	1	1	0.934269	1.04529	1.82265e-07	1	1	1	-1.00235	-9.42604e-09	1	1	0.934269	-1.04774	-1.91691e-07	1	1	B2G	UDP-glycosyltransferase 209E1	Dapma7bEVm011855sc00389NoSplit			0016021 // integral component of membrane (GO_REF:nd [ND]) /// 0043231 // intracellular membrane-bounded organelle (GO_REF:nd [ND])
Dapma7bEVm012033sc00687NoSplit	114	59	-52	-3.78571	15.02	7.14438	-7.63552	-4.71659	3.99148	1.85903	-2.37333	-3.63119	12	0.7076	-1.19467	-1.63362e-06	1	1	0.401216	-1.48433	-3.27132e-06	1	1	0.00160526	-4.81065	-7.94154e-06	1	0.582369	0.648979	-1.24247	-1.63769e-06	1	1	0.00484464	-4.02677	-6.30792e-06	1	1	0.0170368	-3.24095	-4.67022e-06	1	1	B2G	Uncharacterized protein APZ42_017141	Dapma7bEVm012033sc00687NoSplit			0016021 // integral component of membrane (GO_REF:nd [ND])
Dapma7bEVm012195sc00763NoSplit	64	17	-24.3333	-2.97297	9.30343	2.29819	-3.78509	-3.75801	5.05808	1.31573	-2.11713	-283.942	18	0.194581	-2.13552	-2.9282e-06	1	1	0.299715	-1.81984	-2.48088e-06	1	1	0.0250114	-3.92354	-4.10337e-06	1	1	0.80896	1.17346	4.47317e-07	1	1	0.326728	-1.83728	-1.17517e-06	1	1	0.213014	-2.15598	-1.62249e-06	1	1	B2G	hypothetical protein DAPPUDRAFT_307636	Dapma7bEVm012195sc00763NoSplit			0016021 // integral component of membrane (GO_REF:nd [ND])
Dapma7bEVm012443sc00024NoSplit	32	19	-16.6667	-1.61728	4.70837	2.19247	-2.7868	-1.8667	1.68662	0.847943	-0.983571	-1.61971	18	0.175625	-1.51857	-2.13412e-06	1	1	0.0953331	-1.67728	-2.52353e-06	1	1	0.0349455	-1.94987	-3.04441e-06	1	1	0.777032	-1.10451	-3.89418e-07	1	1	0.475934	-1.28401	-9.10289e-07	1	1	0.694251	-1.16251	-5.20872e-07	1	1	B2G	prohormone-1 isoform X1	Dapma7bEVm012443sc00024NoSplit			0016020 // membrane (GO_REF:nd [ND])
Dapma7bEVm012484sc00763NoSplit	106	57	-52.6667	-3.25714	15.4152	7.78248	-7.78771	-3.84715	3.84658	2.27905	-2.07395	-2.85514	12	0.204869	-1.86479	-5.16014e-06	1	1	0.134276	-2.09902	-5.82598e-06	1	1	0.00619623	-4.03571	-8.36992e-06	1	0.973747	0.825258	-1.1256	-6.65837e-07	1	1	0.127477	-2.16416	-3.20977e-06	1	1	0.196013	-1.92267	-2.54394e-06	1	1
Dapma7bEVm012555sc02569NoSplit	158	83	-67	-1.41443	18.1568	5.91726	-9.45952	-1.43358	1.08666	0.364683	-0.538476	-1.12189	12	0.0422249	-1.48721	-1.05505e-05	1	1	0.0700147	-1.42486	-9.60283e-06	1	1	0.0432661	-1.48062	-1.04541e-05	1	1	0.832619	1.04376	9.47643e-07	1	1	0.991819	1.00445	9.64154e-08	1	1	0.840627	-1.03913	-8.51228e-07	1	1	B2G	Uncharacterized protein APZ42_029294	Dapma7bEVm012555sc02569NoSplit			0016021 // integral component of membrane (GO_REF:nd [ND])
Dapma7bEVm012599sc00024NoSplit	68	29	-32.3333	-1.57738	9.16769	3.64251	-5.45952	-1.81342	1.52863	0.60981	-0.852032	-1.31055	18	0.0297928	-1.67074	-5.05551e-06	1	1	0.0191531	-1.73623	-5.33983e-06	1	1	0.00723871	-1.88646	-5.91739e-06	1	1	0.901617	-1.0392	-2.84314e-07	1	1	0.625513	-1.12911	-8.61879e-07	1	1	0.73432	-1.08652	-5.77565e-07	1	1
Dapma7bEVm013507sc02861NoSplit	53	9	-26.3333	-3.82143	7.70657	0.628823	-3.69989	-3.98004	4.80359	0.482905	-2.14053	25.6633	18	0.010897	-4.16425	-3.97769e-06	1	0.807147	0.0147228	-3.78711	-3.8525e-06	1	1	0.0194172	-3.59865	-3.78012e-06	1	1	0.95261	1.09959	1.25186e-07	1	1	0.862476	1.15717	1.97572e-07	1	1	0.955261	1.05237	7.2386e-08	1	1
Dapma7bEVm013898sc01361NoSplit	53	10	-22.6667	-2.44681	7.71324	1.50294	-3.54039	-2.96173	3.55828	0.776225	-1.58648	-3.19659	18	0.0444679	-2.11447	-2.97026e-06	1	1	0.00482754	-2.92936	-3.71166e-06	1	1	0.00283476	-3.09568	-3.81501e-06	1	0.671069	0.425344	-1.38539	-7.41398e-07	1	1	0.330612	-1.46404	-8.44755e-07	1	1	0.905326	-1.05678	-1.03357e-07	1	1
Dapma7bEVm014186sc00337NoSplit	51	10	-21	-4.5	7.65587	1.01189	-3.0828	-5.18132	4.07689	1.00303	-1.98699	2.94444	18	0.0760099	-2.3297	-2.34042e-06	1	1	0.0169973	-3.22744	-2.83e-06	1	1	0.000697655	-5.60153	-3.36848e-06	1	0.412289	0.554491	-1.38534	-4.89585e-07	1	1	0.115511	-2.4044	-1.02807e-06	1	1	0.354464	-1.7356	-5.38482e-07	1	1
Dapma7bEVm015045sc00944NoSplit	80	18	-33.6667	-3.40476	11.6291	1.70466	-4.82225	-3.58875	4.80074	0.881	-2.03371	-5.13533	18	0.00464076	-3.78478	-5.23474e-06	1	0.582581	0.0298547	-2.72291	-4.50168e-06	1	1	0.0188525	-2.94828	-4.70141e-06	1	1	0.503907	1.38997	7.3306e-07	1	1	0.631564	1.28372	5.33336e-07	1	1	0.880469	-1.08277	-1.99724e-07	1	1
Dapma7bEVm015129sc01361NoSplit	589	179	-156.667	-1.65826	76.8513	34.6758	-26.267	-1.96727	2.67386	1.16335	-1.04381	-1.2239	5	0.866677	-1.06292	-3.30602e-06	1	1	0.415781	-1.34177	-1.42253e-05	1	1	0.0479924	-2.05791	-2.87097e-05	1	1	0.51931	-1.26234	-1.09193e-05	1	1	0.0698326	-1.93609	-2.54037e-05	1	1	0.239306	-1.53373	-1.44844e-05	1	1	B2G	larval cuticle protein 8-like	Dapma7bEVm015129sc01361NoSplit
Dapma7bEVm015132sc01581Split01	236	91	-101.333	-1.7619	34.4225	14.8642	-16.6699	-2.05466	1.84768	0.991937	-0.977826	-1.24744	5	0.619115	-1.1339	-4.03517e-06	1	1	0.00396029	-2.1006	-1.79033e-05	1	0.95069	0.00266951	-2.17268	-1.8443e-05	1	0.66552	0.0165592	-1.85254	-1.38682e-05	1	1	0.0117462	-1.91611	-1.44078e-05	1	1	0.9078	-1.03431	-5.39666e-07	1	1
Dapma7bEVm015159sc00005NoSplit	73	33	-33	-2.41429	9.1228	4.85565	-5.02334	-2.83146	2.55458	1.17423	-1.60617	-2.19353	18	0.500783	-1.2956	-1.84419e-06	1	1	0.618764	-1.21123	-1.40958e-06	1	1	0.00703643	-2.93968	-5.33331e-06	1	1	0.873646	1.06966	4.34608e-07	1	1	0.0419754	-2.26896	-3.48912e-06	1	1	0.0274777	-2.42703	-3.92373e-06	1	1	B2G	putative c-type lectin ctl	Dapma7bEVm015159sc00005NoSplit			0016021 // integral component of membrane (GO_REF:nd [ND])
Dapma7bEVm015198sc02581NoSplit	52	25	-22.3333	-1.94366	7.90286	3.14731	-3.47119	-2.19961	2.61383	0.995525	-1.11908	-1.78471	18	0.302972	-1.48962	-2.2029e-06	1	1	0.40198	-1.39047	-1.88209e-06	1	1	0.0328512	-2.33929	-3.83709e-06	1	1	0.865096	1.0713	3.20815e-07	1	1	0.272006	-1.57039	-1.63418e-06	1	1	0.196613	-1.68237	-1.955e-06	1	1
Dapma7bEVm015235sc01581NoSplit	1181	453	-596	-4.52663	171.677	67.495	-87.2284	-5.54897	4.71817	2.12582	-2.40595	-1.58516	19	0.128684	-2.13567	-6.00475e-05	1	1	0.0368334	-2.86644	-7.35273e-05	1	1	0.000708169	-5.88344	-9.37287e-05	1	0.412289	0.553234	-1.34217	-1.34798e-05	1	1	0.0451428	-2.75485	-3.36812e-05	1	1	0.151484	-2.05253	-2.02014e-05	1	1
Dapma7bEVm015272sc00742NoSplit	274	153	-125.667	-2.38095	35.9216	21.0579	-19.4299	-2.85182	3.45427	1.68052	-1.57618	-1.48051	5	0.309979	-1.53679	-1.09494e-05	1	1	0.353999	-1.47776	-1.01347e-05	1	1	0.0111403	-2.98611	-2.08498e-05	1	1	0.932723	1.03994	8.14701e-07	1	1	0.118947	-1.94309	-9.90035e-06	1	1	0.0997038	-2.0207	-1.0715e-05	1	1
Dapma7bEVm015432sc00512NoSplit	433	167	-120.333	-1.83565	43.8231	24.5494	-19.9586	-2.22431	2.40265	1.18846	-1.15237	-1.2905	5	0.701473	-1.13616	-4.53355e-06	1	1	0.518756	-1.23924	-7.30332e-06	1	1	0.0125248	-2.32353	-2.15488e-05	1	1	0.796072	-1.09073	-2.76977e-06	1	1	0.0334711	-2.04508	-1.70153e-05	1	1	0.061417	-1.87496	-1.42455e-05	1	1
Dapma7bEVm016799sc00930NoSplit	109	41	-52.6667	-1.64754	15.9358	5.02974	-8.19695	-1.79451	1.84389	0.529778	-0.902913	-1.27405	12	0.0144087	-1.76478	-8.35685e-06	1	0.908673	0.00615214	-1.88473	-9.05229e-06	1	1	0.0438488	-1.58563	-7.12231e-06	1	1	0.791578	-1.06797	-6.95436e-07	1	1	0.661692	1.11298	1.23454e-06	1	1	0.461927	1.18863	1.92997e-06	1	1	B2G	Uncharacterized protein APZ42_019422	Dapma7bEVm016799sc00930NoSplit			0016021 // integral component of membrane (GO_REF:nd [ND])
Dapma7bEVm017382sc01969NoSplit	59	27	-19.6667	-1.45736	8.11263	3.75435	-3.7214	-1.7496	1.93907	0.761388	-0.767717	-1.33306	18	0.781333	-1.089	-7.36129e-07	1	1	0.251713	-1.40259	-2.58549e-06	1	1	0.0444319	-1.81749	-4.05155e-06	1	1	0.394274	-1.28797	-1.84937e-06	1	1	0.085605	-1.66896	-3.31543e-06	1	1	0.41142	-1.29581	-1.46606e-06	1	1	B2G	Rhs family protein	Dapma7bEVm017382sc01969NoSplit			0016021 // integral component of membrane (GO_REF:nd [ND])
Dapma7bEVm018516sc02861NoSplit	198	92	-76.3333	-1.80351	28.8829	13.0394	-12.6053	-2.12846	2.35588	1.19618	-1.00464	-1.29017	12	0.426545	-1.29891	-5.76751e-06	1	1	0.20841	-1.51243	-8.49147e-06	1	1	0.0145139	-2.25624	-1.39544e-05	1	1	0.646294	-1.16438	-2.72396e-06	1	1	0.0963925	-1.73702	-8.18691e-06	1	1	0.234066	-1.4918	-5.46295e-06	1	1	B2G	MAM and LDL-receptor class A domain-containing protein 1-like	Dapma7bEVm018516sc02861NoSplit			0016020 // membrane (GO_REF:nd [ND])
Dapma7bEVm021287sc01021NoSplit	32	11	-13.6667	-1.82	4.67256	1.98	-2.07144	-1.95676	2.09262	1.05285	-0.963376	-1.93361	18	0.169761	-1.62885	-1.71517e-06	1	1	0.0458081	-2.06373	-2.28991e-06	1	1	0.0458081	-2.05331	-2.27899e-06	1	1	0.554861	-1.26698	-5.7474e-07	1	1	0.554861	-1.26059	-5.63815e-07	1	1	1	1.00507	1.0925e-08	1	1
Dapma7bEVm022572co24833NoSplit	33	17	-20.3333	-3.77273	4.79567	2.31702	-3.02519	-4.8061	#DIV/0!	1.32213	#DIV/0!	0	18	0.0702256	-2.46917	-2.37952e-06	1	1	0.204323	-1.85267	-1.84056e-06	1	1	0.00227917	-4.79594	-3.16529e-06	1	0.616993	0.606281	1.33277	5.3896e-07	1	1	0.202491	-1.94233	-7.85772e-07	1	1	0.0677515	-2.58867	-1.32473e-06	1	1
Dapma7bEVm023127sc00687Split02	118	97	-77.3333	-8.73333	16.7144	12.921	-10.8877	-10.6918	6.88021	3.49894	-3.45185	77.0239	12	0.631474	-1.38011	-3.47903e-06	1	1	0.29593	-2.00999	-6.3472e-06	1	1	0.00119058	-11.0183	-1.14852e-05	1	0.544535	0.571545	-1.45639	-2.86817e-06	1	1	0.00437244	-7.98363	-8.00617e-06	1	1	0.018251	-5.48178	-5.138e-06	1	1
Dapma7bEVm023884sc02581NoSplit	44	18	-22.6667	-3.51852	6.39644	2.37928	-3.28178	-3.90529	5.51408	1.9354	-2.03448	-69.066	18	0.110838	-2.31143	-2.63823e-06	1	1	0.0862098	-2.44849	-2.75084e-06	1	1	0.00847626	-4.19166	-3.54062e-06	1	1	0.9323	-1.0593	-1.1261e-07	1	1	0.288875	-1.81345	-9.02385e-07	1	1	0.350474	-1.71194	-7.89775e-07	1	1	B2G	Uncharacterized protein APZ42_029401	Dapma7bEVm023884sc02581NoSplit			0016021 // integral component of membrane (GO_REF:nd [ND])
Dapma7bEVm024361sc03261NoSplit	25	14	-15.3333	-2.39394	3.63522	2.14229	-2.34167	-2.82421	3.76555	1.38399	-1.76049	-19.4857	18	0.0423228	-2.39954	-2.20124e-06	1	1	0.0223835	-2.67244	-2.36185e-06	1	1	0.0127786	-2.88363	-2.46527e-06	1	1	0.841349	-1.11373	-1.60612e-07	1	1	0.732083	-1.20174	-2.64039e-07	1	1	0.942533	-1.07902	-1.03427e-07	1	1	B2G	putative UDP-glucuronosyltransferase	Dapma7bEVm024361sc03261NoSplit			0016021 // integral component of membrane (GO_REF:nd [ND]) /// 0043231 // intracellular membrane-bounded organelle (GO_REF:nd [ND])
Dapma7bEVm024366sc03264NoSplit	162	94	-83.3333	-8.35294	20.6637	12.1787	-11.4893	-11.5111	#DIV/0!	1.91472	#DIV/0!	0	12	0.94532	1.05046	6.04195e-07	1	1	0.588881	-1.43751	-3.64417e-06	1	1	0.00153171	-10.5189	-1.08353e-05	1	0.577258	0.542735	-1.51005	-4.24837e-06	1	1	0.00125274	-11.0497	-1.14395e-05	1	0.591697	0.00622406	-7.31743	-7.1911e-06	1	1	B2G	Ig-like and fibronectin type-III domain-containing protein 1	Dapma7bEVm024366sc03264NoSplit			0016021 // integral component of membrane (GO_REF:nd [ND]) /// 0030017 // sarcomere (GO_REF:nd [ND])
Dapma7bEVm025062sc00337NoSplit	42	10	-16	-3.66667	6.10358	1.52425	-2.44027	-4.57733	#DIV/0!	1.56452	#DIV/0!	0	18	0.351234	-1.77226	-1.45657e-06	1	1	0.0693938	-3.12595	-2.27336e-06	1	1	0.0178602	-4.71847	-2.63427e-06	1	1	0.380997	-1.76382	-8.16784e-07	1	1	0.143778	-2.66241	-1.17769e-06	1	1	0.591513	-1.50945	-3.6091e-07	1	1
Dapma7bEVm025943sc00512NoSplit	106	28	-37	-1.7351	13.4028	6.11477	-6.32502	-2.1373	2.6953	1.11857	-1.20836	-1.52181	12	0.191845	-1.67842	-4.97301e-06	1	1	0.234353	-1.60021	-4.61474e-06	1	1	0.0466649	-2.19784	-6.70536e-06	1	1	0.91788	1.04887	3.58264e-07	1	1	0.502988	-1.30947	-1.73235e-06	1	1	0.422276	-1.37347	-2.09062e-06	1	1
Dapma7bEVm026941sc00626NoSplit	51	14	-28	-7	7.41371	1.91821	-4.01309	-8.35771	5.72267	1.87165	-3.1141	1.8964	18	0.00700655	-3.80858	-3.5609e-06	1	0.682536	0.000886133	-5.28296	-3.91473e-06	1	0.432952	4.62759e-05	-8.60405	-4.26754e-06	1	0.0778576	0.589242	-1.38712	-3.53837e-07	1	1	0.135489	-2.25912	-7.06643e-07	1	1	0.381832	-1.62864	-3.52806e-07	1	1
Dapma7bEVm027403sc02140NoSplit	79	41	-55.6667	-7.18519	10.1801	6.06647	-7.66463	-7.44922	#DIV/0!	1.48905	#DIV/0!	0	12	0.000267727	-7.63764	-7.98755e-06	1	0.121272	0.0207421	-3.40224	-6.48949e-06	1	1	0.0081001	-4.13071	-6.9659e-06	1	1	0.141835	2.24489	1.49806e-06	1	1	0.268941	1.84899	1.02165e-06	1	1	0.737137	-1.21412	-4.76415e-07	1	1	B2G	Major facilitator superfamily domain-containing protein 6	Dapma7bEVm027403sc02140NoSplit			0016021 // integral component of membrane (GO_REF:nd [ND])
Dapma7bEVm027484sc02076Split02	112	50	-58.3333	-3.86885	16.2762	6.05347	-8.75381	-5.06757	#DIV/0!	0.840559	#DIV/0!	0	12	0.0804505	-2.38856	-6.68437e-06	1	1	0.186472	-1.90803	-5.47199e-06	1	1	0.00143481	-5.20892	-9.29083e-06	1	0.570719	0.670135	1.25185	1.21237e-06	1	1	0.123784	-2.18078	-2.60646e-06	1	1	0.0493869	-2.73	-3.81884e-06	1	1	B2G	Muscle M-line assembly protein unc-89	Dapma7bEVm027484sc02076Split02			0030017 // sarcomere (GO_REF:nd [ND])
Dapma7bEVm027518sc02581NoSplit	48	35	-23.6667	-3.29032	5.96039	4.0636	-3.59857	-4.15836	4.43693	2.27906	-2.11365	-33.9617	18	0.232623	-1.97598	-2.45392e-06	1	1	0.293808	-1.80001	-2.20812e-06	1	1	0.0127715	-4.28341	-3.80835e-06	1	1	0.905721	1.09776	2.45801e-07	1	1	0.183046	-2.16774	-1.35443e-06	1	1	0.140007	-2.37966	-1.60023e-06	1	1	B2G	Uncharacterized protein APZ42_029454	Dapma7bEVm027518sc02581NoSplit			0016021 // integral component of membrane (GO_REF:nd [ND])
Dapma7bEVm027538sc00687NoSplit	86	39	-42.3333	-1.55459	11.2797	3.14592	-6.12598	-1.59612	1.41343	0.379091	-0.709365	-1.21416	12	0.0293384	-1.66677	-6.81074e-06	1	1	0.0738519	-1.51464	-5.78475e-06	1	1	0.0349872	-1.63567	-6.61652e-06	1	1	0.704393	1.10045	1.026e-06	1	1	0.943106	1.01901	1.94223e-07	1	1	0.75804	-1.07991	-8.31773e-07	1	1
Dapma7bEVm027991sc00868Split02	52	29	-38.3333	-8.66667	7.60681	3.64191	-5.38624	-9.62034	5.02723	2.08217	-3.52228	2.63929	18	0.00641527	-3.18407	-4.31651e-06	1	0.666198	0.000618622	-4.55228	-4.91052e-06	1	0.346937	1.28531e-06	-10.2842	-5.68098e-06	0.0605495	0.0055045	0.480013	-1.42971	-5.94009e-07	1	1	0.0204271	-3.22991	-1.36447e-06	1	1	0.116401	-2.25914	-7.70461e-07	1	1
Dapma7bEVm028060sc02861NoSplit	71	28	-20.6667	-1.79487	7.03486	3.3091	-3.3843	-2.10511	2.37188	1.07118	-1.11007	-1.73044	18	0.276229	-1.51104	-2.28592e-06	1	1	0.335731	-1.43015	-2.03293e-06	1	1	0.0337402	-2.23018	-3.72828e-06	1	1	0.91861	1.05656	2.52988e-07	1	1	0.304838	-1.47592	-1.44236e-06	1	1	0.24879	-1.55939	-1.69535e-06	1	1	B2G	UDP-glycosyltransferase 208A1	Dapma7bEVm028060sc02861NoSplit			0016021 // integral component of membrane (GO_REF:nd [ND]) /// 0043231 // intracellular membrane-bounded organelle (GO_REF:nd [ND])
Dapma7bEVm028118sc01581NoSplit	55	37	-32.3333	-2.76364	6.90271	4.91075	-4.76292	-3.24961	2.31835	1.80064	-1.65433	-2.53857	18	0.0700749	-1.9891	-3.51155e-06	1	1	0.0485453	-2.10984	-3.71474e-06	1	1	0.00179135	-3.32867	-4.94031e-06	1	0.589726	0.920051	-1.0607	-2.03182e-07	1	1	0.192974	-1.67346	-1.42875e-06	1	1	0.242509	-1.57769	-1.22557e-06	1	1
Dapma7bEVm028133sc00944NoSplit	63	17	-32.6667	-15	9.15536	2.574	-4.59286	-14.6388	#DIV/0!	2.16712	#DIV/0!	0	18	0.0341812	-3.38732	-3.70804e-06	1	1	5.83845e-05	-15.826	-4.92882e-06	1	0.0723799	0.0211516	-3.87751	-3.9044e-06	1	1	0.0332772	-4.67213	-1.22078e-06	1	1	0.877066	-1.14471	-1.96356e-07	1	1	0.0531004	4.08149	1.02442e-06	1	1	B2G	contactin associated protein-like protein 1	Dapma7bEVm028133sc00944NoSplit
Dapma7bEVm028360sc03136NoSplit	218	88	-77.3333	-1.65537	23.1535	16.4851	-13.0094	-1.93984	2.21656	1.314	-1.01972	-1.27407	12	0.225953	-1.50624	-9.37875e-06	1	1	0.4071	-1.32274	-6.80864e-06	1	1	0.038795	-2.02169	-1.41022e-05	1	1	0.705204	1.13873	2.57011e-06	1	1	0.388138	-1.34221	-4.7235e-06	1	1	0.212956	-1.52841	-7.2936e-06	1	1
Dapma7bEVm028415sc00868Split01	48	17	-28.6667	#DIV/0!	6.97552	2.36164	-4.01442	#DIV/0!	#DIV/0!	1.56251	#DIV/0!	0	18	2.6944e-09	-264.941	-4.24736e-06	0.000126931	9.76389e-06	2.6944e-09	-264.941	-4.24736e-06	0.000126931	1.05775e-05	2.6944e-09	-264.941	-4.24736e-06	0.000126931	1.81329e-05	1	1	0	1	1	1	1	0	1	1	1	1	0	1	1
Dapma7bEVm028454sc03376NoSplit	50	18	-22.3333	-1.62037	7.66985	1.53201	-3.37755	-1.71336	1.65114	0.421887	-0.711375	-1.32183	18	0.060065	-1.71228	-3.49737e-06	1	1	0.0418868	-1.7984	-3.73248e-06	1	1	0.0485852	-1.75076	-3.60527e-06	1	1	0.89981	-1.05029	-2.35112e-07	1	1	0.950208	-1.02247	-1.07905e-07	1	1	0.974585	1.02721	1.27207e-07	1	1	B2G	N-acetyltransferase protein NAT1	Dapma7bEVm028454sc03376NoSplit
Dapma7bEVm028851sc01735NoSplit	34	17	-14.3333	-1.45263	4.06803	1.70162	-2.35992	-1.59819	1.19671	0.508097	-0.651304	-1.32897	18	0.0980931	-1.53813	-2.29424e-06	1	1	0.16342	-1.43475	-1.98705e-06	1	1	0.0487275	-1.67097	-2.63316e-06	1	1	0.821308	1.07205	3.07187e-07	1	1	0.778463	-1.08636	-3.38919e-07	1	1	0.585184	-1.16464	-6.46105e-07	1	1	B2G	Uncharacterized protein APZ42_000464	Dapma7bEVm028851sc01735NoSplit			0016021 // integral component of membrane (GO_REF:nd [ND])
Dapma7bEVm029041sc01581NoSplit	27	6	-15	-2.28571	4.13309	1.44941	-2.09615	-2.33461	2.52645	0.996207	-1.27723	-3.31007	18	0.0113904	-2.39829	-2.20687e-06	1	0.826798	0.0914116	-1.77263	-1.64981e-06	1	1	0.0102124	-2.46593	-2.25016e-06	1	1	0.422551	1.35296	5.5706e-07	1	1	1	-1.0282	-4.32923e-08	1	1	0.380067	-1.39112	-6.00352e-07	1	1	B2G	acyl-CoA-binding protein homolog	Dapma7bEVm029041sc01581NoSplit
Dapma7bEVm029182sc02861NoSplit	27	13	-14.6667	-6.5	3.92373	1.24922	-2.10699	-7.90938	#DIV/0!	1.72058	#DIV/0!	0	18	0.0811616	-3.14854	-1.74711e-06	1	1	0.0687659	-3.29179	-1.78249e-06	1	1	0.00473961	-7.85939	-2.23451e-06	1	0.893114	1	-1.0455	-3.53869e-08	1	1	0.252499	-2.4962	-4.87401e-07	1	1	0.288611	-2.38757	-4.52014e-07	1	1
Dapma7bEVm029293sc02432Split01	118	53	-41.6667	-1.37538	16.2036	11.6762	-8.18118	-1.63438	1.40701	0.96037	-0.713895	-1.19487	12	0.484842	-1.20574	-3.75363e-06	1	1	0.479296	-1.21056	-3.82631e-06	1	1	0.0454499	-1.71197	-9.14861e-06	1	1	1	-1.004	-7.2675e-08	1	1	0.1934	-1.41985	-5.39498e-06	1	1	0.196457	-1.4142	-5.3223e-06	1	1
Dapma7bEVm029377sc02984NoSplit	24	15	-17	#DIV/0!	3.17903	2.17985	-2.34336	#DIV/0!	#DIV/0!	0.593854	#DIV/0!	0	18	0.436225	-1.66603	-9.73121e-07	1	1	1.32819e-05	-151.267	-2.41811e-06	0.625699	0.0259529	1.32819e-05	-151.267	-2.41811e-06	0.625699	0.0329315	0.000167214	-90.7951	-1.44499e-06	1	0.295781	0.000167214	-90.7951	-1.44499e-06	1	0.187554	1	1	0	1	1	B2G	proto-oncogene tyrosine-protein kinase receptor Ret-like	Dapma7bEVm029377sc02984NoSplit			0016021 // integral component of membrane (GO_REF:nd [ND]) /// 0044448 // cell cortex part (GO_REF:nd [ND]) /// 0032156 // septin cytoskeleton (GO_REF:nd [ND]) /// 0044430 // cytoskeletal part (GO_REF:nd [ND])
Dapma7bEVm030650sc00713NoSplit	49	23	-22.6667	-2.25926	7.12405	2.08296	-3.42059	-2.56267	4.12614	1.07934	-1.66623	-3.22064	18	0.0461494	-2.45499	-3.48821e-06	1	1	0.11608	-1.99837	-2.94041e-06	1	1	0.0283208	-2.69163	-3.69899e-06	1	1	0.686961	1.22849	5.47798e-07	1	1	0.866766	-1.09639	-2.10776e-07	1	1	0.5416	-1.34691	-7.58574e-07	1	1	B2G	putative Caspase-1	Dapma7bEVm030650sc00713NoSplit
Dapma7bEVm629778sc02076Split02	88	40	-43.6667	-2.55952	11.3245	4.6971	-6.70621	-3.15388	6.31295	1.1505	-2.3125	-3.43969	12	0.186431	-2.14195	-5.45187e-06	1	1	0.288219	-1.82774	-4.63112e-06	1	1	0.0433529	-3.25961	-7.08884e-06	1	1	0.80089	1.17192	8.20751e-07	1	1	0.472737	-1.52179	-1.63697e-06	1	1	0.319123	-1.78341	-2.45772e-06	1	1
Dapma7bEVm629848sc00512NoSplit	49	15	-20	-2.11111	7.12405	1.96282	-3.19294	-2.53039	4.12614	0.89318	-1.45716	-2.65281	18	0.300166	-1.6385	-2.16415e-06	1	1	0.0690131	-2.39768	-3.23734e-06	1	1	0.0443035	-2.62386	-3.437e-06	1	1	0.439374	-1.46334	-1.0732e-06	1	1	0.33057	-1.60138	-1.27285e-06	1	1	0.870769	-1.09433	-1.99659e-07	1	1
Dapma7bEVm629913sc00687NoSplit	59	30	-28	-1.35294	9.91726	4.0145	-5.40851	-1.57555	1.18235	0.485624	-0.658012	-1.20464	18	0.176073	-1.3492	-3.99109e-06	1	1	0.131309	-1.39934	-4.40065e-06	1	1	0.0233941	-1.65387	-6.09661e-06	1	1	0.888926	-1.03717	-4.09556e-07	1	1	0.376942	-1.22582	-2.10552e-06	1	1	0.467591	-1.18189	-1.69596e-06	1	1
Dapma7bEVm629948sc00512Split02	123	58	-75.6667	-1.47689	17.8946	8.4439	-10.6008	-1.49162	1.05711	0.475329	-0.60098	-1.13646	12	0.0224508	-1.56187	-1.19528e-05	1	1	0.0581407	-1.44986	-1.03094e-05	1	1	0.0432779	-1.48225	-1.08101e-05	1	1	0.702516	1.07725	1.6434e-06	1	1	0.791606	1.05371	1.1427e-06	1	1	0.906285	-1.02234	-5.00702e-07	1	1
Dapma7bEVm629975sc02654Split01	58	0	-19.3333	#DIV/0!	8.05735	0	-2.68578	#DIV/0!	#DIV/0!	0.344197	#DIV/0!	0	18	0.854033	-1.30459	-6.28909e-07	1	1	0.0158675	-167.391	-2.67758e-06	1	1	0.0158675	-167.391	-2.67758e-06	1	1	0.022316	-128.309	-2.04868e-06	1	1	0.022316	-128.309	-2.04868e-06	1	1	1	1	0	1	1
Dapma7bEVm630061co09132Split02	271	122	-92.6667	-1.37926	27.0746	17.7331	-15.4329	-1.53468	0.999283	0.651055	-0.605361	-1.12485	5	0.786241	-1.05658	-2.47064e-06	1	1	0.620913	-1.10489	-4.37957e-06	1	1	0.0183913	-1.6148	-1.75642e-05	1	1	0.827008	-1.04572	-1.90893e-06	1	1	0.0369505	-1.52832	-1.50935e-05	1	1	0.0620617	-1.4615	-1.31846e-05	1	1
Dapma7bEVm630063sc02227NoSplit	1103	809	-562.333	-1.45867	178.852	74.0079	-100.892	-1.6911	1.24587	0.524734	-0.74161	-1.10328	20	0.49874	-1.13315	-3.03072e-05	1	1	0.276138	-1.22302	-4.70316e-05	1	1	0.00180509	-1.78752	-0.000113631	1	0.589726	0.680213	-1.0793	-1.67244e-05	1	1	0.0141378	-1.57748	-8.33234e-05	1	1	0.0408813	-1.46157	-6.6599e-05	1	1
Dapma7bEVm630198sc00512Split02	2050	1127	-779	-2.20216	268.762	176.048	-123.609	-2.67902	3.1235	1.73219	-1.48758	-1.24587	20	0.823793	-1.1008	-1.89811e-05	1	1	0.62745	-1.2328	-3.91422e-05	1	1	0.0186184	-2.81544	-0.000133658	1	1	0.792976	-1.11991	-2.01612e-05	1	1	0.0321851	-2.55762	-0.000114677	1	1	0.0586705	-2.28378	-9.45157e-05	1	1
Dapma7bEVm630270sc00024NoSplit	39	12	-20.3333	-2.5641	5.8676	1.88633	-3.12383	-3.05066	2.82693	0.957213	-1.59149	-3.90262	18	0.152676	-1.62383	-1.87324e-06	1	1	0.119082	-1.70624	-2.01827e-06	1	1	0.000865577	-3.20741	-3.35581e-06	1	0.448093	0.93046	-1.05075	-1.45039e-07	1	1	0.056329	-1.97522	-1.48257e-06	1	1	0.075205	-1.87981	-1.33753e-06	1	1
Dapma7bEVm630411sc02190NoSplit	39	8	-13.6667	-4.72727	5.66761	1.02775	-2.08309	-6.18966	#DIV/0!	0.749885	#DIV/0!	0	18	0.0887174	-3.43492	-1.90645e-06	1	1	0.0447123	-4.46088	-2.08653e-06	1	1	0.0134198	-6.28561	-2.26155e-06	1	1	0.798492	-1.29869	-1.80075e-07	1	1	0.422991	-1.82992	-3.55095e-07	1	1	0.64983	-1.40905	-1.7502e-07	1	1
Dapma7bEVm630457sc02019NoSplit	35	14	-18	-2.08	5.10004	1.75099	-2.54192	-2.12338	2.18361	0.797433	-1.04306	-1.88617	18	0.0149881	-2.23148	-2.7746e-06	1	0.922132	0.329201	-1.36742	-1.35092e-06	1	1	0.0438446	-1.88329	-2.35805e-06	1	1	0.143002	1.63189	1.42368e-06	1	1	0.669336	1.18488	4.16555e-07	1	1	0.297963	-1.37726	-1.00713e-06	1	1
Dapma7bEVm630700sc01151NoSplit	61	0	-22.6667	#DIV/0!	8.86472	0	-3.27905	#DIV/0!	#DIV/0!	3.1884	#DIV/0!	0	18	0.00043828	-224.428	-3.59542e-06	1	0.165658	0.00043828	-224.428	-3.59542e-06	1	0.2776	0.00043828	-224.428	-3.59542e-06	1	0.338474	1	1	0	1	1	1	1	0	1	1	1	1	0	1	1
Dapma7bEVm630704sc03025NoSplit	98	31	-48	-1.9863	12.3418	3.78855	-6.69825	-2.02168	2.46268	0.62115	-1.13399	-1.44158	12	0.0214168	-2.1147	-7.26849e-06	1	1	0.180155	-1.54294	-4.85219e-06	1	1	0.0318813	-1.99446	-6.8754e-06	1	1	0.33588	1.37056	2.4163e-06	1	1	0.873584	1.06028	3.93087e-07	1	1	0.432655	-1.29264	-2.02321e-06	1	1
Dapma7bEVm631054sc00642NoSplit	48	23	-22	-2.06452	6.98835	2.82111	-3.54703	-2.494	2.33259	1.05891	-1.25348	-2.01929	18	0.0482034	-2.04368	-3.17953e-06	1	1	0.448447	-1.31063	-1.4756e-06	1	1	0.00812012	-2.60902	-3.83964e-06	1	1	0.228775	1.55932	1.70393e-06	1	1	0.512009	-1.27662	-6.60117e-07	1	1	0.0590334	-1.99066	-2.36405e-06	1	1
Dapma7bEVm631459co12798NoSplit	102	40	-33.6667	-1.42437	14.8722	3.23387	-6.27627	-1.67015	1.69655	0.369756	-0.698254	-1.2172	12	0.180522	-1.42457	-4.88624e-06	1	1	0.286619	-1.32249	-3.99786e-06	1	1	0.0339066	-1.76274	-7.09405e-06	1	1	0.793481	1.07719	8.88383e-07	1	1	0.431492	-1.23738	-2.2078e-06	1	1	0.288328	-1.3329	-3.09619e-06	1	1
Dapma7bEVm632111sc01361NoSplit	162	66	-66	-1.57895	23.6302	6.42145	-10.1631	-1.69178	1.83387	0.519931	-0.78143	-1.20532	12	0.0453732	-1.70152	-1.07276e-05	1	1	0.0577791	-1.65405	-1.02887e-05	1	1	0.0306208	-1.77088	-1.13265e-05	1	1	0.924322	1.0287	4.38843e-07	1	1	0.887245	-1.04076	-5.98942e-07	1	1	0.804549	-1.07063	-1.03778e-06	1	1
Dapma7bEVm632690sc01581NoSplit	43	17	-19.3333	-1.85294	6.26667	3.33109	-3.17435	-2.21394	2.69465	1.19086	-1.1669	-1.8825	18	0.235624	-1.57261	-2.20568e-06	1	1	0.191772	-1.65416	-2.39558e-06	1	1	0.0320643	-2.30385	-3.42828e-06	1	1	0.927436	-1.05185	-1.89893e-07	1	1	0.343699	-1.46498	-1.2226e-06	1	1	0.40907	-1.39276	-1.03271e-06	1	1
Dapma7bEVm632872sc00243NoSplit	26	18	-22	-12	3.7784	2.55634	-3.04213	-12.5398	#DIV/0!	2.20379	#DIV/0!	0	18	0.000243733	-12.3248	-3.17196e-06	1	0.117371	0.0837067	-2.84605	-2.23912e-06	1	1	0.0171652	-4.2121	-2.63249e-06	1	1	0.0361616	4.33047	9.32833e-07	1	1	0.136776	2.92604	5.39464e-07	1	1	0.520414	-1.47998	-3.93368e-07	1	1
Dapma7bEVm633022sc00725NoSplit	98	31	-40	-1.90909	15.4186	4.05665	-6.40389	-2.20663	2.54707	0.852131	-1.11842	-1.48289	12	0.034099	-2.02796	-6.26801e-06	1	1	0.108675	-1.70227	-5.10139e-06	1	1	0.0115795	-2.34647	-7.09567e-06	1	1	0.61178	1.19133	1.16662e-06	1	1	0.682665	-1.15706	-8.27661e-07	1	1	0.349103	-1.37843	-1.99428e-06	1	1
Dapma7bEVm633492sc03258NoSplit	40	8	-14.6667	-1.50575	6.23792	1.71146	-2.5557	-1.72643	2.01777	0.494786	-0.84667	-1.4965	18	0.494404	-1.23339	-1.2025e-06	1	1	0.287586	-1.38983	-1.78246e-06	1	1	0.0496795	-1.84223	-2.9053e-06	1	1	0.723737	-1.12684	-5.7996e-07	1	1	0.207759	-1.49363	-1.7028e-06	1	1	0.380351	-1.32551	-1.12285e-06	1	1
Dapma7bEVm633948sc01363NoSplit	25	12	-14.6667	-1.86275	3.41764	1.85789	-2.28903	-2.1154	1.82012	0.767106	-1.12797	-2.14779	18	0.167221	-1.4984	-1.50028e-06	1	1	0.569911	-1.17782	-6.80952e-07	1	1	0.00700158	-2.22431	-2.48268e-06	1	1	0.417844	1.27218	8.19332e-07	1	1	0.199119	-1.48446	-9.824e-07	1	1	0.0327319	-1.88851	-1.80173e-06	1	1
Dapma7bEVm634442sc00512NoSplit	45	14	-18.6667	-2.0566	6.54703	1.87764	-2.70395	-2.15035	2.90375	0.974845	-1.21633	-2.16968	18	0.039645	-2.25214	-2.95744e-06	1	1	0.039645	-2.28183	-2.98817e-06	1	1	0.039645	-2.25893	-2.96455e-06	1	1	1	-1.01318	-3.07344e-08	1	1	1	-1.00302	-7.10585e-09	1	1	1	1.01014	2.36286e-08	1	1
Dapma7bEVm634444sc00389NoSplit	42	20	-23.3333	-8	6.10465	2.53452	-3.29466	-8.76054	5.43693	2.78739	-3.16311	1.19732	18	0.173859	-2.17058	-2.12954e-06	1	1	0.0248982	-3.96456	-2.95274e-06	1	1	0.00057374	-9.38083	-3.52782e-06	1	0.379516	0.363322	-1.8265	-8.23206e-07	1	1	0.0258869	-4.32182	-1.39828e-06	1	1	0.19426	-2.36617	-5.75075e-07	1	1
Dapma7bEVm634522sc00848Split02	50	0	-16.6667	#DIV/0!	7.26616	0	-2.42205	#DIV/0!	#DIV/0!	0	#DIV/0!	0	18	0.00637485	-167.777	-2.68378e-06	1	0.665882	0.00637485	-167.777	-2.68378e-06	1	1	0.00637485	-167.777	-2.68378e-06	1	0.975041	1	1	0	1	1	1	1	0	1	1	1	1	0	1	1
Dapma7bEVm635195sc03135NoSplit	32	7	-17.3333	-3	4.06201	1.26461	-2.38304	-3.05161	3.00715	0.866805	-1.68036	-19.416	18	0.0034254	-3.13995	-2.51454e-06	1	0.517634	0.159676	-1.69226	-1.50931e-06	1	1	0.0292735	-2.29211	-2.07989e-06	1	1	0.132007	1.85548	1.00523e-06	1	1	0.478988	1.3699	4.34645e-07	1	1	0.462714	-1.35447	-5.70581e-07	1	1
Dapma7bEVm635251sc01574NoSplit	27	16	-19.6667	-8.375	3.92373	2.08829	-2.75168	-8.82851	#DIV/0!	1.05482	#DIV/0!	0	18	0.0112033	-8.91127	-2.88987e-06	1	0.81699	0.104664	-3.80929	-2.40062e-06	1	1	0.0307285	-6.18019	-2.72844e-06	1	1	0.361771	2.33935	4.89246e-07	1	1	0.728816	1.44191	1.61423e-07	1	1	0.590278	-1.6224	-3.27823e-07	1	1
Dapma7bEVm635975sc01937NoSplit	45	27	-21	-1.63	5.47556	3.74741	-3.62516	-1.95352	1.4893	0.905275	-0.984207	-1.51766	18	0.324423	-1.33887	-1.94501e-06	1	1	0.403699	-1.2851	-1.70486e-06	1	1	0.0197632	-2.01885	-3.87822e-06	1	1	0.899575	1.04184	2.40158e-07	1	1	0.175946	-1.50787	-1.93321e-06	1	1	0.132605	-1.57096	-2.17337e-06	1	1
Dapma7bEVm636120sc00311NoSplit	62	36	-38.3333	-1.59896	8.05727	4.65611	-5.79135	-1.69969	1.13152	0.619559	-0.777589	-1.25617	12	0.0160466	-1.69758	-5.99604e-06	1	0.939644	0.0502132	-1.53261	-5.07081e-06	1	1	0.00897421	-1.76605	-6.3293e-06	1	1	0.664112	1.10764	9.25235e-07	1	1	0.871238	-1.04033	-3.33255e-07	1	1	0.535957	-1.15232	-1.25849e-06	1	1
Dapma7bEVm636172sc00944NoSplit	33	9	-14.3333	-2.26471	4.80102	1.36394	-2.07524	-2.36723	2.93666	0.896362	-1.26068	-3.69564	18	0.0177447	-2.46881	-2.24648e-06	1	0.972793	0.20184	-1.60508	-1.42344e-06	1	1	0.0212676	-2.35216	-2.17063e-06	1	1	0.286135	1.53813	8.23037e-07	1	1	0.944068	1.04959	7.58511e-08	1	1	0.318775	-1.46545	-7.47186e-07	1	1
Dapma7bEVm636196sc02865NoSplit	1457	647	-524.667	-1.63776	188.288	92.1519	-90.8789	-1.96051	2.09469	0.936178	-0.962055	-1.14709	19	0.435535	-1.26721	-4.0832e-05	1	1	0.239975	-1.42946	-5.81774e-05	1	1	0.0185932	-2.05731	-9.95186e-05	1	1	0.691841	-1.12804	-1.73454e-05	1	1	0.112108	-1.6235	-5.86866e-05	1	1	0.231871	-1.43922	-4.13412e-05	1	1
Dapma7bEVm636216sc00868NoSplit	33	21	-20.6667	-16.5	4.37117	2.93221	-2.88709	-22.1424	#DIV/0!	2.60683	#DIV/0!	0	18	0.697724	-1.26489	-6.618e-07	1	1	0.0363957	-3.46212	-2.24741e-06	1	1	3.86732e-05	-19.2296	-2.99586e-06	1	0.0759106	0.0895571	-2.73709	-1.58561e-06	1	1	0.0001515	-15.2026	-2.33406e-06	1	0.174074	0.0202383	-5.55429	-7.48455e-07	1	1
Dapma7bEVm636330co23846NoSplit	115	8	-42.3333	-3.39623	16.7259	1.6851	-6.47624	-4.1664	3.65754	0.835954	-1.65885	-2.69159	12	0.0101204	-3.14361	-6.24947e-06	1	0.791962	0.0069575	-3.32314	-6.40698e-06	1	1	0.00102947	-4.45481	-7.10757e-06	1	0.499974	0.917857	-1.05711	-1.57505e-07	1	1	0.458679	-1.4171	-8.58101e-07	1	1	0.546394	-1.34054	-7.00595e-07	1	1
Dapma7bEVm636348sc01376NoSplit	64	18	-21	-2.23529	9.3048	1.80689	-3.40852	-2.74818	4.49481	0.875822	-1.74139	-4.98558	18	0.105823	-2.20294	-3.11486e-06	1	1	0.144999	-2.03477	-2.90085e-06	1	1	0.0328435	-2.87912	-3.72298e-06	1	1	0.894406	1.08265	2.14002e-07	1	1	0.613289	-1.30694	-6.08129e-07	1	1	0.501676	-1.41496	-8.22131e-07	1	1
Dapma7bEVm636373sc01361NoSplit	123	43	-42.3333	-1.5121	17.9143	6.71992	-7.71538	-1.8083	2.12314	0.751111	-0.83431	-1.2595	12	0.101117	-1.63697	-7.03823e-06	1	1	0.158449	-1.52755	-6.24675e-06	1	1	0.0338841	-1.89718	-8.55376e-06	1	1	0.819806	1.07163	7.91481e-07	1	1	0.632993	-1.15896	-1.51553e-06	1	1	0.472763	-1.24198	-2.30702e-06	1	1
Dapma7bEVm636644sc01522NoSplit	53	9	-22	-8.33333	7.70213	1.16772	-3.15265	-9.37418	#DIV/0!	1.31474	#DIV/0!	0	18	0.0196058	-5.25004	-3.08597e-06	1	0.987962	0.0101554	-6.44273	-3.22039e-06	1	1	0.00216	-10.1266	-3.43563e-06	1	0.607853	0.851824	-1.22718	-1.34418e-07	1	1	0.435195	-1.92885	-3.4966e-07	1	1	0.621307	-1.57178	-2.15242e-07	1	1
Dapma7bEVm637230sc00512NoSplit	173	26	-53.3333	-1.74419	25.192	5.35282	-9.19448	-2.114	3.11337	0.705479	-0.980082	-1.3254	12	0.104616	-1.88585	-8.67725e-06	1	1	0.155813	-1.74402	-7.88063e-06	1	1	0.0398988	-2.2423	-1.02344e-05	1	1	0.843662	1.08133	7.96615e-07	1	1	0.664765	-1.18901	-1.55712e-06	1	1	0.521237	-1.28571	-2.35374e-06	1	1
Dapma7bEVm637342sc01463Split01	111	1	-37	#DIV/0!	14.3037	0.120324	-4.76789	#DIV/0!	#DIV/0!	6.89332	#DIV/0!	0	18	0.776087	-1.48856	-1.56747e-06	1	1	0.00621177	-296.781	-4.75973e-06	1	1	0.0143192	-85.2864	-4.71983e-06	1	1	0.0104611	-199.374	-3.19226e-06	1	1	0.0239587	-57.2946	-3.15235e-06	1	1	1	3.47981	3.99054e-08	1	1
Dapma7bEVm637433sc00944NoSplit	92	31	-47.3333	-29.4	13.3697	4.34206	-6.72006	-31.5896	#DIV/0!	0.70674	#DIV/0!	0	18	4.96387e-06	-31.4529	-7.19101e-06	0.233843	0.00754332	0.347801	-1.76904	-3.22875e-06	1	1	0.0155582	-4.50088	-5.77699e-06	1	1	0.000112411	17.7796	3.96226e-06	1	0.230241	0.0091272	6.98816	1.41402e-06	1	1	0.12596	-2.54425	-2.54824e-06	1	1
Dapma7bEVm637699sc03258NoSplit	70	33	-40	-5.8	10.1726	4.09853	-5.64613	-6.25915	#DIV/0!	1.62372	#DIV/0!	0	18	0.323132	-1.63024	-2.74069e-06	1	1	0.0347449	-2.8835	-4.63075e-06	1	1	0.00039426	-6.70247	-6.03162e-06	1	0.325845	0.256598	-1.76876	-1.89006e-06	1	1	0.00805104	-4.11134	-3.29093e-06	1	1	0.123089	-2.32442	-1.40087e-06	1	1
Dapma7bEVm637727sc01139NoSplit	326	103	-124.333	-1.92099	47.4728	13.4685	-18.9212	-2.1034	2.49694	0.82494	-1.07693	-1.27236	5	0.362696	-1.33082	-9.48263e-06	1	1	0.0143752	-2.18008	-2.06486e-05	1	1	0.0118539	-2.22509	-2.10026e-05	1	1	0.120467	-1.63814	-1.1166e-05	1	1	0.106282	-1.67196	-1.15199e-05	1	1	0.955816	-1.02065	-3.5396e-07	1	1
Dapma7bEVm637740sc02865Split02	20	14	-15	#DIV/0!	2.90646	1.80407	-2.07955	#DIV/0!	#DIV/0!	0.688013	#DIV/0!	0	18	0.000264281	-136.447	-2.17963e-06	1	0.120874	0.161643	-3.29374	-1.52909e-06	1	1	0.000264281	-136.447	-2.17963e-06	1	0.264894	0.0112337	41.4263	6.50545e-07	1	1	1	1	0	1	1	0.0112337	-41.4263	-6.50545e-07	1	1
Dapma7bEVm638081sc01376NoSplit	118	39	-57.6667	-2.28148	17.1653	6.4891	-8.19631	-2.36374	3.07675	0.981924	-1.38936	-1.58263	12	0.00933409	-2.48578	-8.90713e-06	1	0.767956	0.192271	-1.56536	-5.38219e-06	1	1	0.0381213	-2.05331	-7.64449e-06	1	1	0.189559	1.58799	3.52494e-06	1	1	0.597526	1.21062	1.26264e-06	1	1	0.441075	-1.31172	-2.2623e-06	1	1
Dapma7bEVm638223sc01651NoSplit	47	7	-15	-2.55172	6.83156	0.894245	-2.45572	-3.40808	5.59865	0.868509	-2.04269	2.39012	18	0.0793309	-2.4999	-2.23239e-06	1	1	0.0416362	-2.97758	-2.47117e-06	1	1	0.0150811	-3.49673	-2.65669e-06	1	1	0.760613	-1.19108	-2.38773e-07	1	1	0.559562	-1.39875	-4.24298e-07	1	1	0.831319	-1.17435	-1.85525e-07	1	1
Dapma7bEVm638949sc01663NoSplit	363	179	-162.667	-1.74504	52.855	33.0505	-27.3531	-2.08875	2.26805	1.2387	-1.09332	-1.23907	5	0.219972	-1.51555	-1.86655e-05	1	1	0.413832	-1.31844	-1.32528e-05	1	1	0.0219736	-2.18753	-2.97873e-05	1	1	0.681501	1.1495	5.41276e-06	1	1	0.279548	-1.44339	-1.11217e-05	1	1	0.136034	-1.65918	-1.65345e-05	1	1
Dapma7bEVm639929sc00479NoSplit	127	40	-65.3333	-1.82008	18.5106	6.59593	-9.32083	-1.86869	1.81397	0.650684	-0.92358	-1.27389	12	0.00661884	-1.96951	-1.03167e-05	1	0.669716	0.131332	-1.45134	-6.51756e-06	1	1	0.0104796	-1.88367	-9.83182e-06	1	1	0.222541	1.35703	3.79917e-06	1	1	0.873224	1.04557	4.84918e-07	1	1	0.295854	-1.29788	-3.31425e-06	1	1
Dapma7bEVm640789sc01151NoSplit	66	18	-32.3333	-2.90196	9.60643	1.99691	-4.61279	-3.01349	2.82104	0.794477	-1.50358	-2.30123	18	0.00170388	-3.18111	-4.99716e-06	1	0.387833	0.0544564	-1.96223	-3.574e-06	1	1	0.0123321	-2.42961	-4.28851e-06	1	1	0.194833	1.62117	1.42316e-06	1	1	0.472874	1.30931	7.08658e-07	1	1	0.56046	-1.23819	-7.14506e-07	1	1
Dapma7bEVm641098sc00930NoSplit	64	25	-38	-1.93443	8.01952	3.58357	-5.32484	-1.97242	1.68873	0.701374	-1.03098	-1.43051	18	0.00610991	-2.05453	-5.75718e-06	1	0.651288	0.0676059	-1.60368	-4.22232e-06	1	1	0.0318942	-1.74106	-4.77422e-06	1	1	0.349288	1.28114	1.53486e-06	1	1	0.540348	1.18005	9.82959e-07	1	1	0.765329	-1.08567	-5.51901e-07	1	1
Dapma7bEVm641482sc02011NoSplit	89	35	-34.3333	-1.55978	13.8358	4.54571	-5.74496	-1.79348	1.62249	0.673504	-0.740807	-1.25961	18	0.266927	-1.36089	-3.63174e-06	1	1	0.648163	-1.13244	-1.60161e-06	1	1	0.02152	-1.90692	-6.51328e-06	1	1	0.520772	1.20174	2.03013e-06	1	1	0.237215	-1.40123	-2.88154e-06	1	1	0.0644453	-1.68391	-4.91167e-06	1	1
Dapma7bEVm641922sc00872NoSplit	26	6	-15.3333	#DIV/0!	3.7784	0.858609	-2.17554	#DIV/0!	#DIV/0!	0.835078	#DIV/0!	0	18	0.000108328	-144.041	-2.30183e-06	1	0.0740763	0.0715651	-4.3706	-1.78758e-06	1	1	0.00546107	-13.1918	-2.14222e-06	1	0.952835	0.0165926	32.9569	5.14253e-07	1	1	0.208202	10.919	1.59617e-07	1	1	0.302842	-3.01831	-3.54636e-07	1	1
Dapma7bEVm642289sc01899NoSplit	588	245	-202.667	-2.1945	77.2731	37.6285	-30.0965	-2.55657	3.49844	1.56586	-1.33885	-1.32513	5	0.971671	1.01752	8.50816e-07	1	1	0.741603	-1.16463	-6.86422e-06	1	1	0.0495194	-2.50869	-2.92021e-05	1	1	0.71346	-1.18504	-7.71504e-06	1	1	0.0456135	-2.55265	-3.00529e-05	1	1	0.0996742	-2.15406	-2.23379e-05	1	1
Dapma7bEVm642460sc01574NoSplit	37	11	-15	-1.70313	5.38931	1.22119	-2.46367	-1.9657	2.36732	0.509218	-1.0542	-1.86768	18	0.207764	-1.51826	-1.7923e-06	1	1	0.0454583	-1.9755	-2.59274e-06	1	1	0.0386364	-2.03546	-2.67103e-06	1	1	0.475483	-1.30116	-8.00439e-07	1	1	0.418918	-1.34065	-8.78727e-07	1	1	0.961835	-1.03035	-7.8288e-08	1	1
Dapma7bEVm642545sc00005NoSplit	70	16	-29	-1.67442	10.2004	3.20887	-4.27534	-1.7478	1.89518	0.710964	-0.790068	-1.31876	18	0.041687	-1.81862	-4.71574e-06	1	1	0.11179	-1.60594	-3.95287e-06	1	1	0.039244	-1.84139	-4.787e-06	1	1	0.683298	1.13243	7.62869e-07	1	1	1	-1.01253	-7.12609e-08	1	1	0.664711	-1.14661	-8.3413e-07	1	1
Dapma7bEVm642613sc01568NoSplit	269	134	-141.667	-2.10677	39.21	19.1444	-22.6345	-2.53624	2.0591	1.15924	-1.30163	-1.33625	5	0.217119	-1.40632	-1.13284e-05	1	1	0.0411002	-1.76221	-1.69591e-05	1	1	0.000483517	-2.67386	-2.45451e-05	1	0.350431	0.416858	-1.25307	-5.63064e-06	1	1	0.0218316	-1.90132	-1.32166e-05	1	1	0.137057	-1.51733	-7.58601e-06	1	1
Dapma7bEVm643668sc00915NoSplit	134	41	-58.6667	-1.7012	19.5236	5.43538	-8.91502	-1.82457	1.95592	0.571269	-0.850644	-1.24914	12	0.0352808	-1.84652	-9.47044e-06	1	1	0.162415	-1.50276	-6.91123e-06	1	1	0.0261582	-1.91656	-9.87926e-06	1	1	0.48611	1.22876	2.55922e-06	1	1	0.913875	-1.03793	-4.08817e-07	1	1	0.413576	-1.27536	-2.96804e-06	1	1
Dapma7bEVm644289sc00024NoSplit	85	3	-28.6667	#DIV/0!	12.3525	0.431853	-4.1638	#DIV/0!	#DIV/0!	4.83812	#DIV/0!	0	18	0.147414	-7.74794	-4.03506e-06	1	1	0.0053244	-287.907	-4.61694e-06	1	1	0.0306005	-31.2569	-4.4848e-06	1	1	0.0881038	-37.1592	-5.81877e-07	1	1	0.389299	-4.03422	-4.49745e-07	1	1	0.446838	9.21099	1.32132e-07	1	1
Dapma7bEVm644513sc00512Split01	38	16	-13.6667	-2.51852	5.52442	2.02989	-2.15707	-3.10063	4.33259	1.72058	-1.64386	7.37617	18	0.097379	-2.50489	-2.0379e-06	1	1	0.481796	-1.44906	-1.05121e-06	1	1	0.0317157	-3.24069	-2.34537e-06	1	1	0.349263	1.72862	9.86696e-07	1	1	0.698688	-1.29375	-3.07469e-07	1	1	0.16999	-2.2364	-1.29417e-06	1	1
Dapma7bEVm644593sc02422NoSplit	67	28	-29.6667	-1.39556	9.7848	4.91593	-5.54466	-1.62468	1.32616	0.636057	-0.704602	-1.22443	18	0.0930597	-1.49419	-4.95856e-06	1	1	0.22888	-1.33096	-3.728e-06	1	1	0.0257802	-1.70262	-6.18682e-06	1	1	0.643433	1.12264	1.23056e-06	1	1	0.604525	-1.13949	-1.22826e-06	1	1	0.318217	-1.27924	-2.45882e-06	1	1
Dapma7bEVm644743sc01361NoSplit	186	121	-84	-5.84615	24.6375	12.7206	-12.047	-7.17828	#DIV/0!	2.77259	#DIV/0!	0	12	0.88479	-1.11228	-1.49011e-06	1	1	0.418896	-1.81505	-6.62853e-06	1	1	0.0107995	-7.47939	-1.27877e-05	1	1	0.508337	-1.63182	-5.13843e-06	1	1	0.0153287	-6.72437	-1.12975e-05	1	1	0.0659508	-4.12077	-6.15912e-06	1	1
Dapma7bEVm644825sc03133Split01	71	24	-31.6667	-1.59006	8.67206	3.66772	-4.78476	-1.69381	1.55545	0.625986	-0.756244	-1.27171	18	0.0342725	-1.68496	-4.91825e-06	1	1	0.0766638	-1.5442	-4.26373e-06	1	1	0.0207386	-1.76362	-5.23848e-06	1	1	0.742892	1.09116	6.54523e-07	1	1	0.881433	-1.04668	-3.20236e-07	1	1	0.616041	-1.14209	-9.74759e-07	1	1
Dapma7bEVm644844sc02452NoSplit	61	26	-29	-1.62143	8.90451	3.552	-4.47367	-1.7487	1.64756	0.737528	-0.84898	-1.33792	18	0.139479	-1.49701	-3.62081e-06	1	1	0.0289221	-1.82612	-4.93377e-06	1	1	0.0270853	-1.82505	-4.93027e-06	1	1	0.501696	-1.21984	-1.31296e-06	1	1	0.485176	-1.21913	-1.30946e-06	1	1	1	1.00059	3.49811e-09	1	1
Dapma7bEVm644880sc01036NoSplit	181	76	-76.3333	-29.625	26.3035	10.0669	-10.9865	-43.7172	#DIV/0!	1.50845	#DIV/0!	0	12	0.29593	-3.57807	-8.81047e-06	1	1	0.676321	-1.64553	-4.79696e-06	1	1	0.00872834	-43.284	-1.19454e-05	1	1	0.517644	2.17441	4.01351e-06	1	1	0.0648823	-12.097	-3.13497e-06	1	1	0.0193451	-26.3039	-7.14848e-06	1	1
Dapma7bEVm644894sc00687NoSplit	69	44	-41.6667	-18.8571	10.0273	5.65483	-5.86005	-24.5498	#DIV/0!	2.77259	#DIV/0!	0	18	0.472903	-1.71459	-2.70196e-06	1	1	0.0310202	-5.48215	-5.3005e-06	1	1	0.000415958	-23.8495	-6.21124e-06	1	0.332124	0.136036	-3.19735	-2.59853e-06	1	1	0.00288084	-13.9097	-3.50928e-06	1	0.916983	0.100403	-4.3504	-9.10747e-07	1	1
Dapma7bEVm645027sc02865NoSplit	105	56	-50.3333	-3.25373	13.8163	8.25284	-7.49338	-4.09143	3.70016	1.62623	-2.19021	-2.9899	18	0.877675	-1.06765	-6.56343e-07	1	1	0.619633	-1.23916	-1.99918e-06	1	1	0.0013998	-4.20945	-7.89764e-06	1	0.570719	0.732294	-1.16064	-1.34283e-06	1	1	0.00225314	-3.94272	-7.2413e-06	1	0.806653	0.0063501	-3.39702	-5.89846e-06	1	1
Dapma7bEVm645035sc00568Split02	35	20	-20.3333	-3.44	4.49508	2.96436	-3.00521	-4.34229	5.01017	1.79229	-2.63617	2.77278	18	0.36985	-1.67255	-1.618e-06	1	1	0.386825	-1.65322	-1.58987e-06	1	1	0.0146182	-4.30811	-3.08979e-06	1	1	1	1.01169	2.81309e-08	1	1	0.116282	-2.57578	-1.47178e-06	1	1	0.109257	-2.60589	-1.49991e-06	1	1
Dapma7bEVm645179sc03376NoSplit	62	27	-30.3333	-2.03409	9.02074	4.27102	-4.85783	-2.44863	2.85866	1.20318	-1.36689	-1.84738	18	0.0935996	-1.98397	-4.26126e-06	1	1	0.0542043	-2.21376	-4.7108e-06	1	1	0.024796	-2.54469	-5.21553e-06	1	1	0.816918	-1.11583	-4.49535e-07	1	1	0.564579	-1.28263	-9.54268e-07	1	1	0.75053	-1.14949	-5.04733e-07	1	1
Dapma7bEVm645246sc02385NoSplit	44	15	-21	-7.3	6.39422	1.96587	-2.97091	-7.46124	#DIV/0!	1.99291	#DIV/0!	0	18	0.106446	-4.13191	-2.78321e-06	1	1	0.0291766	-7.88742	-3.20633e-06	1	1	0.0291766	-7.10532	-3.15509e-06	1	1	0.492978	-1.9089	-4.23126e-07	1	1	0.556209	-1.71962	-3.71883e-07	1	1	1	1.11007	5.12428e-08	1	1
Dapma7bEVm645484sc02955NoSplit	71	44	-31.3333	-4.91667	9.40464	6.2998	-4.2943	-5.61502	#DIV/0!	2.50019	#DIV/0!	0	18	0.928716	1.07214	3.52768e-07	1	1	0.682734	-1.32749	-1.20644e-06	1	1	0.0237572	-5.1567	-3.94201e-06	1	1	0.609456	-1.42325	-1.55921e-06	1	1	0.0187321	-5.52868	-4.29478e-06	1	1	0.0603102	-3.88455	-2.73557e-06	1	1
Dapma7bEVm645502sc01361NoSplit	111	47	-51.3333	-18.1111	16.1309	6.22561	-7.32123	-26.3032	#DIV/0!	1.18763	#DIV/0!	0	12	0.311858	-2.96936	-5.44931e-06	1	1	0.0293324	-12.8018	-7.57454e-06	1	1	0.00931051	-25.9436	-7.89965e-06	1	1	0.192151	-4.31128	-2.12523e-06	1	1	0.0714827	-8.73708	-2.45034e-06	1	1	0.610556	-2.02656	-3.25113e-07	1	1
Dapma7bEVm645574sc01579NoSplit	1050	461	-457	-1.98989	152.875	67.6266	-74.2475	-2.39473	2.313	1.16558	-1.19065	-1.20873	19	0.203509	-1.48354	-4.38083e-05	1	1	0.226612	-1.45479	-4.20176e-05	1	1	0.0030949	-2.53621	-8.14119e-05	1	0.704335	0.950829	1.01976	1.79066e-06	1	1	0.0853308	-1.70956	-3.76036e-05	1	1	0.0746013	-1.74335	-3.93943e-05	1	1
Dapma7bEVm645589sc03276Split02	163	68	-64	-1.8	23.7198	11.6306	-10.6306	-2.14352	2.69623	1.32619	-1.14476	-1.36925	12	0.233368	-1.60743	-7.9124e-06	1	1	0.428741	-1.37033	-5.65864e-06	1	1	0.0433738	-2.25152	-1.16388e-05	1	1	0.691596	1.17302	2.25376e-06	1	1	0.401774	-1.4007	-3.7264e-06	1	1	0.21509	-1.64305	-5.98015e-06	1	1
Dapma7bEVm645642sc00243NoSplit	54	11	-26	-5.875	7.84745	1.35054	-3.88527	-8.11681	#DIV/0!	0.727973	#DIV/0!	0	18	0.281916	-1.90651	-2.24215e-06	1	1	0.000973781	-8.00489	-4.12644e-06	1	0.455096	0.0368266	-3.54649	-3.38589e-06	1	1	0.0196359	-4.19871	-1.88429e-06	1	1	0.305496	-1.8602	-1.14374e-06	1	1	0.188659	2.25713	7.4055e-07	1	1
Dapma7bEVm645861sc00642NoSplit	124	71	-51	-3.39062	12.2541	10.3535	-7.30241	-4.03438	3.06192	2.46517	-1.95974	-2.60226	18	0.613959	1.27326	2.07416e-06	1	1	0.908905	-1.05528	-3.97614e-07	1	1	0.0185934	-3.14247	-5.17507e-06	1	1	0.528234	-1.34364	-2.47178e-06	1	1	0.00448929	-4.00117	-7.24923e-06	1	1	0.024723	-2.97786	-4.77745e-06	1	1
Dapma7bEVm646776sc02385NoSplit	38	12	-21	-4.31579	5.52228	1.92188	-3.07679	-5.30743	#DIV/0!	1.36966	#DIV/0!	0	18	0.0850392	-3.55436	-2.87475e-06	1	1	0.134088	-2.96642	-2.65169e-06	1	1	0.0215769	-5.39837	-3.25918e-06	1	1	0.84549	1.1982	2.23059e-07	1	1	0.611357	-1.5188	-3.84433e-07	1	1	0.451237	-1.81983	-6.07491e-07	1	1
Dapma7bEVm646986sc02581NoSplit	28	14	-16.6667	-1.5	4.46952	2.80859	-2.84046	-1.70022	1.21608	0.811362	-0.768612	-1.38227	18	0.298322	-1.32953	-1.77775e-06	1	1	0.0697604	-1.6595	-2.8504e-06	1	1	0.0352391	-1.78738	-3.15964e-06	1	1	0.453766	-1.24818	-1.07266e-06	1	1	0.296225	-1.34437	-1.38189e-06	1	1	0.794563	-1.07706	-3.09238e-07	1	1
Dapma7bEVm000050sc02140NoSplit	99	37	-33.6667	-1.42797	14.4373	6.55775	-6.50308	-1.71816	1.6459	0.756924	-0.743502	-1.23463	12	0.261715	-1.38364	-4.52144e-06	1	1	0.261715	-1.38481	-4.53142e-06	1	1	0.043143	-1.80727	-7.28402e-06	1	1	1	-1.00085	-9.97951e-09	1	1	0.364745	-1.30617	-2.76258e-06	1	1	0.364745	-1.30506	-2.7526e-06	1	1	B2G	Multiple inositol polyphosphate phosphatase 1	Dapma7bEVm000050sc02140NoSplit		0016311 // dephosphorylation (GO_REF:nd [ND])	0016021 // integral component of membrane (GO_REF:nd [ND]) /// 0043231 // intracellular membrane-bounded organelle (GO_REF:nd [ND])
Dapma7bEVm000168sc03242NoSplit	84	37	-39.3333	-1.6178	11.5041	4.27745	-6.50769	-1.84392	1.68207	0.572526	-0.916474	-1.31573	12	0.124337	-1.45689	-4.6423e-06	1	1	0.0970417	-1.49492	-4.90075e-06	1	1	0.00741993	-1.94479	-7.19132e-06	1	1	0.915487	-1.0261	-2.58453e-07	1	1	0.249892	-1.33489	-2.54902e-06	1	1	0.304407	-1.30093	-2.29057e-06	1	1	B2G	aryl hydrocarbon receptor nuclear translocator-like protein 1	Dapma7bEVm000168sc03242NoSplit		0006355 // regulation of transcription, DNA-templated (GO_REF:nd [ND])	0005737 // cytoplasm (GO_REF:nd [ND]) /// 0005634 // nucleus (GO_REF:nd [ND]) /// 0005667 // transcription factor complex (GO_REF:nd [ND])
Dapma7bEVm000422sc00687NoSplit	165	57	-47	-1.45338	18.0864	9.88489	-8.65503	-1.71336	1.59562	0.890711	-0.736963	-1.20496	12	0.203736	-1.43023	-6.5423e-06	1	1	0.350373	-1.29746	-4.98623e-06	1	1	0.0369031	-1.80399	-9.69279e-06	1	1	0.734652	1.10233	1.55607e-06	1	1	0.414717	-1.26132	-3.15049e-06	1	1	0.244745	-1.3904	-4.70656e-06	1	1	B2G	BTB/POZ domain-containing protein 6-like isoform X1	Dapma7bEVm000422sc00687NoSplit		0022008 // neurogenesis (GO_REF:nd [ND])	0005829 // cytosol (GO_REF:nd [ND]) /// 0000932 // cytoplasmic mRNA processing body (GO_REF:nd [ND])
Dapma7bEVm001215sc00512NoSplit	134	73	-62.3333	-1.95408	17.4677	11.385	-9.92316	-2.29432	2.45545	1.49369	-1.23144	-1.42727	12	0.256989	-1.50459	-6.15637e-06	1	1	0.345351	-1.40473	-5.289e-06	1	1	0.0166886	-2.40051	-1.07099e-05	1	1	0.855463	1.07109	8.67362e-07	1	1	0.202027	-1.59545	-4.55351e-06	1	1	0.14287	-1.70888	-5.42087e-06	1	1	B2G	serine/threonine-protein kinase/endoribonuclease IRE2	Dapma7bEVm001215sc00512NoSplit		0090502 // RNA phosphodiester bond hydrolysis, endonucleolytic (GO_REF:nd [ND]) /// 0070059 // intrinsic apoptotic signaling pathway in response to endoplasmic reticulum stress (GO_REF:nd [ND]) /// 0006468 // protein phosphorylation (GO_REF:nd [ND]) /// 0036498 // IRE1-mediated unfolded protein response (GO_REF:nd [ND]) /// 0006397 // mRNA processing (GO_REF:nd [ND])	1990604 // IRE1-TRAF2-ASK1 complex (GO_REF:nd [ND])
Dapma7bEVm001271sc00146Split01	32	16	-17.6667	-2.03922	4.66269	1.91578	-2.49438	-2.08528	2.20131	0.888126	-1.13358	-2.02381	18	0.0162925	-2.1814	-2.70805e-06	1	0.94596	0.036917	-1.92411	-2.40153e-06	1	1	0.0162925	-2.11254	-2.63333e-06	1	1	0.74292	1.13372	3.06516e-07	1	1	0.95473	1.0326	7.47174e-08	1	1	0.829481	-1.09793	-2.31798e-07	1	1	B2G	Nuclear migration protein nudC	Dapma7bEVm001271sc00146Split01		0032502 // developmental process (GO_REF:nd [ND]) /// 0006457 // protein folding (GO_REF:nd [ND])	0005737 // cytoplasm (GO_REF:nd [ND])
Dapma7bEVm001299sc00626NoSplit	152	74	-80.3333	-1.48394	18.4466	9.04322	-11.4669	-1.5108	1.00497	0.470311	-0.606631	-1.13557	12	0.0158144	-1.58203	-1.29519e-05	1	0.939644	0.16002	-1.30345	-8.19577e-06	1	1	0.0333989	-1.49354	-1.16333e-05	1	1	0.314134	1.21373	4.75609e-06	1	1	0.764841	1.05925	1.31851e-06	1	1	0.478682	-1.14584	-3.43757e-06	1	1	B2G	ankyrin repeat and SOCS box protein 12-like	Dapma7bEVm001299sc00626NoSplit		0035556 // intracellular signal transduction (GO_REF:nd [ND])
Dapma7bEVm001526sc02190Split02	35	18	-16.6667	-1.96154	5.11075	2.36735	-2.64597	-2.29404	2.08636	1.17954	-1.09093	-2.07757	18	0.218429	-1.57275	-1.7946e-06	1	1	0.0860316	-1.85595	-2.27271e-06	1	1	0.0166226	-2.41224	-2.88502e-06	1	1	0.681473	-1.18007	-4.78107e-07	1	1	0.273933	-1.53377	-1.09042e-06	1	1	0.521175	-1.29973	-6.12317e-07	1	1	B2G	protein hu-li tai shao-like isoform X1	Dapma7bEVm001526sc02190Split02		0051016 // barbed-end actin filament capping (GO_REF:nd [ND]) /// 0051017 // actin filament bundle assembly (GO_REF:nd [ND])	0014069 // postsynaptic density (GO_REF:nd [ND]) /// 0005856 // cytoskeleton (GO_REF:nd [ND]) /// 0044853 // plasma membrane raft (GO_REF:nd [ND])
Dapma7bEVm001654sc00248NoSplit	115	48	-59.6667	-2.61261	16.7186	3.73872	-9.23672	-3.26111	4.34456	0.758922	-1.87061	-2.04007	12	0.0413103	-2.57788	-8.54499e-06	1	1	0.0579581	-2.41144	-8.1712e-06	1	1	0.00941309	-3.38603	-9.8375e-06	1	1	0.892668	1.06902	3.73783e-07	1	1	0.565285	-1.31349	-1.29251e-06	1	1	0.467465	-1.40415	-1.66629e-06	1	1	B2G	putative Cystatin	Dapma7bEVm001654sc00248NoSplit		0007155 // cell adhesion (GO_REF:nd [ND]) /// 0010466 // negative regulation of peptidase activity (GO_REF:nd [ND]) /// 0030198 // extracellular matrix organization (GO_REF:nd [ND])	0031012 // extracellular matrix (GO_REF:nd [ND]) /// 0016020 // membrane (GO_REF:nd [ND]) /// 0005615 // extracellular space (GO_REF:nd [ND])
Dapma7bEVm001670sc00725NoSplit	36	16	-19.6667	-2.59459	5.14988	1.5578	-2.86944	-2.88485	2.66676	0.744111	-1.59746	-4.31206	18	0.307913	-1.42767	-1.35481e-06	1	1	0.271425	-1.4585	-1.42177e-06	1	1	0.0023847	-3.04276	-3.03631e-06	1	0.631129	0.967623	-1.02159	-6.69557e-08	1	1	0.045129	-2.13127	-1.6815e-06	1	1	0.0496132	-2.08623	-1.61454e-06	1	1	B2G	Serine/threonine-protein kinase SMG1	Dapma7bEVm001670sc00725NoSplit		0006468 // protein phosphorylation (GO_REF:nd [ND]) /// 0000184 // nuclear-transcribed mRNA catabolic process, nonsense-mediated decay (GO_REF:nd [ND])	0005634 // nucleus (GO_REF:nd [ND])
Dapma7bEVm002959sc01581NoSplit	157	64	-59.3333	-1.37238	23.0446	9.78735	-11.2777	-1.59808	1.35809	0.554542	-0.651586	-1.15416	12	0.167061	-1.36937	-8.48861e-06	1	1	0.145247	-1.39537	-8.9167e-06	1	1	0.0221432	-1.68861	-1.28333e-05	1	1	0.946607	-1.01898	-4.28089e-07	1	1	0.364668	-1.23313	-4.34465e-06	1	1	0.405823	-1.21016	-3.91656e-06	1	1	B2G	NFX1-type zinc finger-containing protein 1	Dapma7bEVm002959sc01581NoSplit		0031048 // chromatin silencing by small RNA (GO_REF:nd [ND]) /// 0030702 // chromatin silencing at centromere (GO_REF:nd [ND])	0031380 // nuclear RNA-directed RNA polymerase complex (GO_REF:nd [ND])
Dapma7bEVm003230sc00190NoSplit	61	30	-24.6667	-1.32035	7.35293	4.91437	-4.87053	-1.53522	0.900216	0.586929	-0.605617	-1.19024	18	0.378814	-1.20697	-2.49093e-06	1	1	0.519625	-1.14676	-1.85898e-06	1	1	0.0253011	-1.61196	-5.51462e-06	1	1	0.81455	1.05251	6.31949e-07	1	1	0.178356	-1.33554	-3.02369e-06	1	1	0.110422	-1.40567	-3.65564e-06	1	1	B2G	Usher syndrome type-1G protein homolog	Dapma7bEVm003230sc00190NoSplit		0007600 // sensory perception (GO_REF:nd [ND])
Dapma7bEVm004252sc00687NoSplit	692	181	-171	-1.3111	65.0657	39.9293	-35.1529	-1.55038	1.27289	0.703306	-0.6389	-1.10673	5	0.313908	-1.26539	-2.15602e-05	1	1	0.300151	-1.27373	-2.20918e-05	1	1	0.0397345	-1.6197	-3.93313e-05	1	1	0.978796	-1.00659	-5.31567e-07	1	1	0.292069	-1.28	-1.77711e-05	1	1	0.305316	-1.27162	-1.72395e-05	1	1	B2G	Ectonucleotide pyrophosphatase/phosphodiesterase family member 6	Dapma7bEVm004252sc00687NoSplit		0071704 // organic substance metabolic process (GO_REF:nd [ND])	0031674 // I band (GO_REF:nd [ND]) /// 0055120 // striated muscle dense body (GO_REF:nd [ND]) /// 0016020 // membrane (GO_REF:nd [ND])
Dapma7bEVm004557sc03334NoSplit	128	37	-38	-1.48927	10.7317	5.99988	-6.5621	-1.72478	1.20659	0.669505	-0.79041	-1.24904	18	0.741948	1.0761	1.0929e-06	1	1	0.919923	-1.02166	-3.04454e-07	1	1	0.0334561	-1.59409	-5.35249e-06	1	1	0.657069	-1.0994	-1.39735e-06	1	1	0.013151	-1.7154	-6.44539e-06	1	1	0.0426814	-1.5603	-5.04804e-06	1	1	B2G	Discoidin domain-containing receptor 2	Dapma7bEVm004557sc03334NoSplit		0008284 // positive regulation of cell proliferation (GO_REF:nd [ND]) /// 0007169 // transmembrane receptor protein tyrosine kinase signaling pathway (GO_REF:nd [ND]) /// 0070374 // positive regulation of ERK1 and ERK2 cascade (GO_REF:nd [ND]) /// 0018108 // peptidyl-tyrosine phosphorylation (GO_REF:nd [ND])	0005887 // integral component of plasma membrane (GO_REF:nd [ND]) /// 0043235 // receptor complex (GO_REF:nd [ND])
Dapma7bEVm005628sc00024NoSplit	46	17	-16.3333	-1.84483	6.90986	2.31522	-2.71959	-2.19869	2.88378	0.893228	-1.14985	-2.09714	18	0.525176	-1.28133	-1.15596e-06	1	1	0.214043	-1.63081	-2.03647e-06	1	1	0.0319868	-2.33995	-3.01486e-06	1	1	0.559608	-1.27274	-8.80512e-07	1	1	0.134061	-1.82619	-1.8589e-06	1	1	0.375039	-1.43485	-9.78392e-07	1	1	B2G	hemicentin-2-like isoform X1	Dapma7bEVm005628sc00024NoSplit		0050808 // synapse organization (GO_REF:nd [ND])	0032589 // neuron projection membrane (GO_REF:nd [ND])
Dapma7bEVm005752sc00687NoSplit	288	140	-144.667	-2.01166	37.3113	18.0737	-22.0521	-2.2969	1.7831	0.92848	-1.15482	-1.28326	5	0.193049	1.37943	1.05842e-05	1	1	0.637016	1.12533	3.49606e-06	1	1	0.0427712	-1.66036	-1.10944e-05	1	1	0.40885	-1.2258	-7.08817e-06	1	1	0.000934753	-2.29034	-2.16787e-05	1	0.512038	0.012355	-1.86845	-1.45905e-05	1	1	B2G	CCAAT/enhancer-binding protein	Dapma7bEVm005752sc00687NoSplit		0006355 // regulation of transcription, DNA-templated (GO_REF:nd [ND])
Dapma7bEVm005775sc00687NoSplit	55	37	-38.3333	-2.59722	8.00924	5.07491	-5.78645	-3.07306	2.49481	1.42694	-1.71976	-2.25397	18	0.153147	-1.65708	-3.54098e-06	1	1	0.06613	-1.91617	-4.26962e-06	1	1	0.00143233	-3.18361	-6.12496e-06	1	0.570719	0.694123	-1.15635	-7.2864e-07	1	1	0.0734496	-1.92122	-2.58398e-06	1	1	0.16842	-1.66145	-1.85534e-06	1	1	B2G	mpv17-like protein 2	Dapma7bEVm005775sc00687NoSplit		0061668 // mitochondrial ribosome assembly (GO_REF:nd [ND])	0005737 // cytoplasm (GO_REF:nd [ND]) /// 0016021 // integral component of membrane (GO_REF:nd [ND])
Dapma7bEVm006223sc00146NoSplit	38	23	-25.6667	-2.87805	5.23592	3.19625	-3.7654	-3.29131	3.33259	1.47036	-1.73848	-3.50467	18	0.0869293	-1.91995	-2.69477e-06	1	1	0.0114308	-2.6724	-3.51955e-06	1	1	0.0017715	-3.44736	-3.99264e-06	1	0.589726	0.420772	-1.39191	-8.24773e-07	1	1	0.152134	-1.79555	-1.29786e-06	1	1	0.561618	-1.28999	-4.7309e-07	1	1	B2G	Uncharacterized protein APZ42_012660	Dapma7bEVm006223sc00146NoSplit		0000226 // microtubule cytoskeleton organization (GO_REF:nd [ND]) /// 0043547 // positive regulation of GTPase activity (GO_REF:nd [ND]) /// 0007021 // tubulin complex assembly (GO_REF:nd [ND]) /// 0070830 // bicellular tight junction assembly (GO_REF:nd [ND]) /// 0007023 // post-chaperonin tubulin folding pathway (GO_REF:nd [ND]) /// 0034333 // adherens junction assembly (GO_REF:nd [ND])	0016328 // lateral plasma membrane (GO_REF:nd [ND]) /// 0005912 // adherens junction (GO_REF:nd [ND]) /// 0005923 // bicellular tight junction (GO_REF:nd [ND])
Dapma7bEVm007021sc00389NoSplit	69	28	-30.6667	-1.50549	10.1117	5.71592	-5.49754	-1.77463	1.51577	0.894461	-0.812912	-1.28857	18	0.115354	-1.53545	-4.58308e-06	1	1	0.175896	-1.43688	-3.99592e-06	1	1	0.0227325	-1.8604	-6.07809e-06	1	1	0.827553	1.0686	5.87161e-07	1	1	0.487239	-1.21163	-1.49501e-06	1	1	0.352039	-1.29475	-2.08217e-06	1	1	B2G	neuropeptide SIFamide receptor-like	Dapma7bEVm007021sc00389NoSplit		0007218 // neuropeptide signaling pathway (GO_REF:nd [ND]) /// 0032870 // cellular response to hormone stimulus (GO_REF:nd [ND])	0005887 // integral component of plasma membrane (GO_REF:nd [ND])
Dapma7bEVm009479sc00024NoSplit	312	131	-117	-1.55538	40.2952	17.7376	-20.8089	-1.85319	1.96456	0.778721	-0.893616	-1.19458	5	0.375681	-1.28837	-1.05426e-05	1	1	0.115898	-1.56903	-1.70824e-05	1	1	0.0212386	-1.94108	-2.28363e-05	1	1	0.492158	-1.21785	-6.5398e-06	1	1	0.155126	-1.50662	-1.22937e-05	1	1	0.463406	-1.23712	-5.75389e-06	1	1	B2G	serine/threonine-protein kinase/endoribonuclease IRE1-like	Dapma7bEVm009479sc00024NoSplit		0070059 // intrinsic apoptotic signaling pathway in response to endoplasmic reticulum stress (GO_REF:nd [ND]) /// 0036498 // IRE1-mediated unfolded protein response (GO_REF:nd [ND]) /// 0006468 // protein phosphorylation (GO_REF:nd [ND]) /// 0090501 // RNA phosphodiester bond hydrolysis (GO_REF:nd [ND]) /// 0006919 // activation of cysteine-type endopeptidase activity involved in apoptotic proces…	1990604 // IRE1-TRAF2-ASK1 complex (GO_REF:nd [ND]) /// 0031224 // intrinsic component of membrane (GO_REF:nd [ND])
Dapma7bEVm009496sc01581NoSplit	174	90	-50.3333	-1.35529	20.9432	7.81539	-9.86448	-1.60854	1.313	0.522974	-0.660696	-1.16499	12	0.611399	-1.11381	-2.74416e-06	1	1	0.0707918	-1.46432	-8.51575e-06	1	1	0.0161045	-1.66421	-1.07186e-05	1	1	0.195975	-1.3147	-5.77159e-06	1	1	0.0580042	-1.49416	-7.97441e-06	1	1	0.551804	-1.1365	-2.20282e-06	1	1	B2G	protein 5NUC-like	Dapma7bEVm009496sc01581NoSplit		0009166 // nucleotide catabolic process (GO_REF:nd [ND])	0016021 // integral component of membrane (GO_REF:nd [ND])
Dapma7bEVm009530sc03276NoSplit	152	83	-64	-3.31325	22.0974	9.52092	-9.72328	-4.18807	4.73251	1.78563	-2.03782	-2.57282	12	0.640764	-1.28557	-3.02402e-06	1	1	0.438301	-1.52326	-4.67647e-06	1	1	0.00793862	-4.41129	-1.05275e-05	1	1	0.757588	-1.1849	-1.65245e-06	1	1	0.0257861	-3.4314	-7.5035e-06	1	1	0.0531753	-2.89595	-5.85105e-06	1	1	B2G	hemocyte protein-glutamine gamma-glutamyltransferase-like	Dapma7bEVm009530sc03276NoSplit		0018149 // peptide cross-linking (GO_REF:nd [ND])
Dapma7bEVm009608sc01581NoSplit	469	154	-134.667	-1.5069	44.6037	28.3062	-24.3629	-1.79702	1.78827	0.90174	-0.838238	-1.17063	5	0.301776	-1.3619	-1.5192e-05	1	1	0.330776	-1.33695	-1.44087e-05	1	1	0.0359365	-1.87902	-2.67447e-05	1	1	0.954188	1.01866	7.83306e-07	1	1	0.284749	-1.3797	-1.15527e-05	1	1	0.257984	-1.40545	-1.2336e-05	1	1	B2G	glial cell line-derived neurotrophic family receptor-like, isoform K	Dapma7bEVm009608sc01581NoSplit		0007399 // nervous system development (GO_REF:nd [ND])	0043235 // receptor complex (GO_REF:nd [ND]) /// 0031362 // anchored component of external side of plasma membrane (GO_REF:nd [ND])
Dapma7bEVm009870sc00311NoSplit	498	171	-133.333	-1.39216	49.4636	30.7814	-25.4799	-1.64139	1.50768	0.83681	-0.7043	-1.13264	5	0.276563	-1.30757	-1.59758e-05	1	1	0.287138	-1.2994	-1.56491e-05	1	1	0.0279976	-1.72296	-2.84987e-05	1	1	0.983348	1.00629	3.26654e-07	1	1	0.265149	-1.31768	-1.25229e-05	1	1	0.254697	-1.32597	-1.28495e-05	1	1	B2G	putative Multiple wing hairs protein	Dapma7bEVm009870sc00311NoSplit		0030036 // actin cytoskeleton organization (GO_REF:nd [ND])
Dapma7bEVm009912sc02861Split02	63	23	-28	-22	9.15536	2.63621	-4.0138	-32.2126	#DIV/0!	1.11913	#DIV/0!	0	18	0.4132	-2.05959	-2.30799e-06	1	1	0.182094	-3.25677	-3.10869e-06	1	1	0.00151158	-28.8199	-4.33052e-06	1	0.576716	0.605308	-1.58127	-8.00702e-07	1	1	0.0109373	-13.9931	-2.02253e-06	1	1	0.0362452	-8.84923	-1.22183e-06	1	1	B2G	Opsin Rh6	Dapma7bEVm009912sc02861Split02		0007601 // visual perception (GO_REF:nd [ND]) /// 0007602 // phototransduction (GO_REF:nd [ND]) /// 0071482 // cellular response to light stimulus (GO_REF:nd [ND]) /// 0009584 // detection of visible light (GO_REF:nd [ND]) /// 0018298 // protein-chromophore linkage (GO_REF:nd [ND]) /// 0007186 // G-protein coupled receptor signaling pathway (GO_REF:nd [ND])	0005887 // integral component of plasma membrane (GO_REF:nd [ND])
Dapma7bEVm011207sc03258NoSplit	51	27	-20.6667	-2.87879	6.57196	3.61354	-2.86926	-3.04718	#DIV/0!	1.94149	#DIV/0!	0	18	0.83467	-1.13365	-5.17907e-07	1	1	0.0586397	-2.93198	-2.89468e-06	1	1	0.0467766	-3.21176	-3.02519e-06	1	1	0.0940922	-2.58632	-2.37677e-06	1	1	0.0762382	-2.83311	-2.50729e-06	1	1	0.917179	-1.09542	-1.30516e-07	1	1	B2G	toll-like receptor 6	Dapma7bEVm011207sc03258NoSplit		0007165 // signal transduction (GO_REF:nd [ND]) /// 0045087 // innate immune response (GO_REF:nd [ND])	0016021 // integral component of membrane (GO_REF:nd [ND])
Dapma7bEVm012041sc02029Split02	27	12	-14	-1.62687	4.19504	1.68186	-2.32832	-1.87201	1.8313	0.647609	-1.01233	-1.77909	18	0.137223	-1.5766	-1.89193e-06	1	1	0.368034	-1.32586	-1.27139e-06	1	1	0.0334641	-1.94534	-2.51388e-06	1	1	0.580214	1.18912	6.20536e-07	1	1	0.544053	-1.23389	-6.21953e-07	1	1	0.229919	-1.46724	-1.24249e-06	1	1	B2G	GTP-binding protein Rhes	Dapma7bEVm012041sc02029Split02		0007165 // signal transduction (GO_REF:nd [ND])	0016020 // membrane (GO_REF:nd [ND])
Dapma7bEVm012148sc02230NoSplit	60	29	-26.6667	-1.69565	8.17032	4.1976	-4.55922	-2.03527	1.99539	0.960679	-1.08575	-1.52649	18	0.0835007	-1.74776	-3.9989e-06	1	1	0.558389	-1.20738	-1.60542e-06	1	1	0.0203787	-2.11424	-4.92591e-06	1	1	0.256723	1.44756	2.39348e-06	1	1	0.564223	-1.20969	-9.27003e-07	1	1	0.0837416	-1.75109	-3.32048e-06	1	1	B2G	Insulin/IGF/relaxin peptide 2-like protein	Dapma7bEVm012148sc02230NoSplit		0010469 // regulation of receptor activity (GO_REF:nd [ND])	0005576 // extracellular region (GO_REF:nd [ND])
Dapma7bEVm013854sc02581Split01	40	18	-20.3333	-4.21053	4.09447	2.72049	-2.99128	-5.33255	#DIV/0!	1.13154	#DIV/0!	0	18	0.134972	-2.26521	-2.14028e-06	1	1	0.402052	-1.54515	-1.35195e-06	1	1	0.00350958	-5.28553	-3.10693e-06	1	0.75185	0.503436	1.46601	7.88324e-07	1	1	0.141361	-2.33335	-9.66656e-07	1	1	0.0312473	-3.42072	-1.75498e-06	1	1	B2G	cuticle protein 16.5-like	Dapma7bEVm013854sc02581Split01		0007218 // neuropeptide signaling pathway (GO_REF:nd [ND])	0016021 // integral component of membrane (GO_REF:nd [ND])
Dapma7bEVm015230sc00084NoSplit	41	20	-18.6667	-1.96552	5.96511	2.84171	-3.15806	-2.5074	3.21532	1.10884	-1.55631	-2.91992	18	0.363855	-1.45728	-1.72434e-06	1	1	0.181775	-1.72603	-2.31146e-06	1	1	0.0209167	-2.56489	-3.35272e-06	1	1	0.686865	-1.18441	-5.87122e-07	1	1	0.170732	-1.76005	-1.62837e-06	1	1	0.33371	-1.48601	-1.04125e-06	1	1	B2G	transcription factor SUM-1	Dapma7bEVm015230sc00084NoSplit		0006355 // regulation of transcription, DNA-templated (GO_REF:nd [ND]) /// 0007517 // muscle organ development (GO_REF:nd [ND])	0005634 // nucleus (GO_REF:nd [ND])
Dapma7bEVm018437sc03258NoSplit	407	192	-91	-1.1875	47.3055	22.7281	-22.6221	-1.39626	0.937882	0.470119	-0.463353	-1.07943	5	0.530556	-1.12194	-9.04358e-06	1	1	0.165658	-1.28959	-1.86854e-05	1	1	0.0355843	-1.47246	-2.66987e-05	1	1	0.448818	-1.14943	-9.64184e-06	1	1	0.140154	-1.31243	-1.76551e-05	1	1	0.474293	-1.1418	-8.01331e-06	1	1	B2G	cAMP-specific 3',5'-cyclic phosphodiesterase isoform X6	Dapma7bEVm018437sc03258NoSplit		0043951 // negative regulation of cAMP-mediated signaling (GO_REF:nd [ND])	0005634 // nucleus (GO_REF:nd [ND])
Dapma7bEVm018526sc02850NoSplit	55	28	-23	-3.76	7.0874	3.86466	-3.28003	-4.64827	#DIV/0!	1.59653	#DIV/0!	0	18	0.434201	-1.69691	-1.73441e-06	1	1	0.316222	-1.95446	-2.06235e-06	1	1	0.0321202	-4.5541	-3.29578e-06	1	1	0.84292	-1.15177	-3.27941e-07	1	1	0.164444	-2.68375	-1.56137e-06	1	1	0.24176	-2.33011	-1.23343e-06	1	1	B2G	Uncharacterized protein APZ42_030596	Dapma7bEVm018526sc02850NoSplit		0098542 // defense response to other organism (GO_REF:nd [ND])
Dapma7bEVm018584sc01005NoSplit	158	100	-85	-2.25616	22.4001	9.4668	-13.2571	-2.71266	3.19736	1.06393	-1.43735	-1.49123	12	0.0473868	-2.11436	-1.15431e-05	1	1	0.192576	-1.62767	-8.44585e-06	1	1	0.00634277	-2.83435	-1.41744e-05	1	0.974304	0.487481	1.29901	3.09729e-06	1	1	0.441887	-1.34052	-2.63131e-06	1	1	0.142117	-1.74135	-5.7286e-06	1	1	B2G	calcium-activated chloride channel regulator 1-like	Dapma7bEVm018584sc01005NoSplit		0006355 // regulation of transcription, DNA-templated (GO_REF:nd [ND])	0016021 // integral component of membrane (GO_REF:nd [ND]) /// 0005634 // nucleus (GO_REF:nd [ND])
Dapma7bEVm023008sc00512NoSplit	79	50	-40.3333	-1.69942	12.9223	6.96221	-6.41541	-1.92305	1.87958	0.948674	-0.870517	-1.31584	18	0.198721	-1.47166	-4.1203e-06	1	1	0.927941	1.02895	3.72244e-07	1	1	0.0385951	-1.86843	-5.97538e-06	1	1	0.165683	1.51427	4.49255e-06	1	1	0.437069	-1.26961	-1.85508e-06	1	1	0.0301479	-1.92254	-6.34762e-06	1	1	B2G	activating transcription factor 3	Dapma7bEVm023008sc00512NoSplit		0006357 // regulation of transcription from RNA polymerase II promoter (GO_REF:nd [ND])	0005634 // nucleus (GO_REF:nd [ND])
Dapma7bEVm023029sc00525Split02	44	28	-19.6667	-1.62105	5.97965	2.59683	-3.19402	-1.8247	1.61947	0.728318	-0.878245	-1.46249	18	0.0703584	-1.73314	-3.12235e-06	1	1	0.238455	-1.41761	-2.17442e-06	1	1	0.0314948	-1.91333	-3.52345e-06	1	1	0.542477	1.22258	9.47927e-07	1	1	0.781132	-1.10397	-4.01106e-07	1	1	0.357893	-1.34969	-1.34903e-06	1	1	B2G	CD109 antigen-like isoform X2	Dapma7bEVm023029sc00525Split02		0010951 // negative regulation of endopeptidase activity (GO_REF:nd [ND])	0016021 // integral component of membrane (GO_REF:nd [ND]) /// 0005615 // extracellular space (GO_REF:nd [ND])
Dapma7bEVm027486sc00687NoSplit	85	56	-51	-2.14179	12.8368	4.98604	-7.14387	-2.18524	2.15104	0.785662	-1.10993	-1.43278	12	0.00449394	-2.29635	-7.76768e-06	1	0.573726	0.132457	-1.53417	-4.79084e-06	1	1	0.0171068	-1.9818	-6.81663e-06	1	1	0.174829	1.49681	2.97684e-06	1	1	0.645088	1.15872	9.51057e-07	1	1	0.380344	-1.29177	-2.02578e-06	1	1	B2G	protein SMG7	Dapma7bEVm027486sc00687NoSplit		0032210 // regulation of telomere maintenance via telomerase (GO_REF:nd [ND])	0005737 // cytoplasm (GO_REF:nd [ND]) /// 0005697 // telomerase holoenzyme complex (GO_REF:nd [ND])
Dapma7bEVm027621sc00248Split01	28	13	-14	-4.23077	3.60813	1.66248	-2.0395	-5.53453	#DIV/0!	1.23674	#DIV/0!	0	18	0.290295	-1.73617	-1.10022e-06	1	1	0.104058	-2.31267	-1.47277e-06	1	1	0.00218063	-5.28776	-2.10403e-06	1	0.607853	0.600877	-1.33206	-3.72555e-07	1	1	0.0420148	-3.04565	-1.00381e-06	1	1	0.144807	-2.28643	-6.3126e-07	1	1	B2G	putative Cystatin	Dapma7bEVm027621sc00248Split01		0007155 // cell adhesion (GO_REF:nd [ND]) /// 0030198 // extracellular matrix organization (GO_REF:nd [ND])	0031012 // extracellular matrix (GO_REF:nd [ND]) /// 0005615 // extracellular space (GO_REF:nd [ND])
Dapma7bEVm027908sc01969NoSplit	38	26	-20	-3.30769	5.48314	4.0534	-2.95887	-3.95121	3.10736	2.02236	-1.92235	46.1966	18	0.876038	1.0788	2.85146e-07	1	1	0.538067	-1.33916	-9.16406e-07	1	1	0.00943944	-3.5552	-2.60063e-06	1	1	0.425002	-1.44469	-1.20155e-06	1	1	0.00568782	-3.83537	-2.88578e-06	1	1	0.0477431	-2.65481	-1.68423e-06	1	1	B2G	Uncharacterized protein APZ42_025857	Dapma7bEVm027908sc01969NoSplit		0030968 // endoplasmic reticulum unfolded protein response (GO_REF:nd [ND]) /// 0044237 // cellular metabolic process (GO_REF:nd [ND])	0005789 // endoplasmic reticulum membrane (GO_REF:nd [ND])
Dapma7bEVm028477sc01877Split02	46	16	-17.6667	-3.78947	6.06122	2.03459	-2.47254	-4.46312	3.91826	2.13154	-1.7648	2.34744	18	0.940076	1.0519	1.58585e-07	1	1	0.168892	-2.24292	-1.69311e-06	1	1	0.0175698	-4.17307	-2.32316e-06	1	1	0.140681	-2.35934	-1.8517e-06	1	1	0.0136598	-4.38967	-2.48175e-06	1	1	0.316702	-1.86055	-6.3005e-07	1	1	B2G	poly(U)-specific endoribonuclease homolog	Dapma7bEVm028477sc01877Split02		0090502 // RNA phosphodiester bond hydrolysis, endonucleolytic (GO_REF:nd [ND]) /// 0006898 // receptor-mediated endocytosis (GO_REF:nd [ND]) /// 0006955 // immune response (GO_REF:nd [ND])
Dapma7bEVm029399co38819Split02	52	41	-27.3333	#DIV/0!	6.70082	5.53605	-3.68684	#DIV/0!	#DIV/0!	0.315147	#DIV/0!	0	18	0.539198	-2.10964	-2.02999e-06	1	1	0.944248	-1.09476	-3.34055e-07	1	1	0.00306829	-239.833	-3.84332e-06	1	0.704335	0.592207	1.92704	1.69594e-06	1	1	0.0105395	-113.684	-1.81332e-06	1	1	0.00358736	-219.074	-3.50926e-06	1	1	B2G	DNA-directed RNA polymerase III subunit RPC1	Dapma7bEVm029399co38819Split02		0006383 // transcription from RNA polymerase III promoter (GO_REF:nd [ND])	0005666 // DNA-directed RNA polymerase III complex (GO_REF:nd [ND])
Dapma7bEVm029417sc01581NoSplit	35	17	-16.3333	-1.90741	5.09701	2.62336	-2.67529	-2.27814	2.18059	1.16116	-1.14635	-2.08068	18	0.52954	-1.25993	-1.03094e-06	1	1	0.219364	-1.55701	-1.78769e-06	1	1	0.0208721	-2.3824	-2.89961e-06	1	1	0.592372	-1.23579	-7.56749e-07	1	1	0.095322	-1.89089	-1.86867e-06	1	1	0.270065	-1.53011	-1.11192e-06	1	1	B2G	contactin associated protein-like protein 1	Dapma7bEVm029417sc01581NoSplit		0006468 // protein phosphorylation (GO_REF:nd [ND])	0016020 // membrane (GO_REF:nd [ND])
Dapma7bEVm030656sc00944Split02	68	26	-33	-2.26923	9.89589	4.11264	-5.15186	-2.68192	2.65007	1.244	-1.37004	-1.85437	18	0.164092	-1.60459	-3.25042e-06	1	1	0.0264657	-2.18637	-4.68104e-06	1	1	0.00351115	-2.82588	-5.57396e-06	1	0.75185	0.40329	-1.36258	-1.43061e-06	1	1	0.119067	-1.76113	-2.32354e-06	1	1	0.485181	-1.2925	-8.92922e-07	1	1	B2G	vascular endothelial growth factor receptor 1 isoform X3	Dapma7bEVm030656sc00944Split02		0008284 // positive regulation of cell proliferation (GO_REF:nd [ND]) /// 0007169 // transmembrane receptor protein tyrosine kinase signaling pathway (GO_REF:nd [ND]) /// 0070374 // positive regulation of ERK1 and ERK2 cascade (GO_REF:nd [ND]) /// 0018108 // peptidyl-tyrosine phosphorylation (GO_REF:nd [ND])	0005887 // integral component of plasma membrane (GO_REF:nd [ND]) /// 0043235 // receptor complex (GO_REF:nd [ND])
Dapma7bEVm000321sc01581NoSplit	101	41	-40.3333	-1.39032	14.8176	6.71725	-7.38327	-1.59549	1.4025	0.610383	-0.653739	-1.18016	12	0.264003	-1.31524	-4.94313e-06	1	1	0.0605551	-1.58804	-7.6369e-06	1	1	0.0361025	-1.67261	-8.29353e-06	1	1	0.450939	-1.20742	-2.69377e-06	1	1	0.329426	-1.27172	-3.3504e-06	1	1	0.846004	-1.05325	-6.56627e-07	1	1	B2G	cytochrome P450	Dapma7bEVm000321sc01581NoSplit		0055114 // oxidation-reduction process (GO_REF:nd [ND])	0016021 // integral component of membrane (GO_REF:nd [ND])
Dapma7bEVm001577sc02190NoSplit	244	60	-94.3333	-1.68689	35.5947	9.53842	-16.3585	-2.02605	1.8064	0.639935	-0.926909	-1.23228	5	0.150482	-1.44113	-1.04277e-05	1	1	0.0799749	-1.56047	-1.22355e-05	1	1	0.00279406	-2.14944	-1.82174e-05	1	0.667162	0.763053	-1.08281	-1.80777e-06	1	1	0.120718	-1.49149	-7.78967e-06	1	1	0.213241	-1.37743	-5.9819e-06	1	1	B2G	Hydroxyacid oxidase 1	Dapma7bEVm001577sc02190NoSplit		0055114 // oxidation-reduction process (GO_REF:nd [ND])
Dapma7bEVm002513sc00642NoSplit	65	26	-37	-3.17647	9.45934	3.06371	-5.22254	-3.29079	3.58701	1.08417	-1.819	-2.74807	18	0.0021778	-3.43641	-5.57968e-06	1	0.434859	0.0156345	-2.62504	-4.87183e-06	1	1	0.0482814	-2.16407	-4.23322e-06	1	1	0.514622	1.30909	7.07852e-07	1	1	0.25239	1.58794	1.34646e-06	1	1	0.667467	1.21301	6.38605e-07	1	1	B2G	apolipoprotein D-like	Dapma7bEVm002513sc00642NoSplit		0000302 // response to reactive oxygen species (GO_REF:nd [ND]) /// 0006629 // lipid metabolic process (GO_REF:nd [ND])	0005737 // cytoplasm (GO_REF:nd [ND])
Dapma7bEVm002722sc01409NoSplit	194	126	-50	-1.19947	20.6903	5.08468	-11.5524	-1.38927	0.899836	0.214211	-0.484776	-1.09942	12	0.176129	-1.27037	-9.09247e-06	1	1	0.104994	-1.33111	-1.0627e-05	1	1	0.036788	-1.44571	-1.31712e-05	1	1	0.793269	-1.04781	-1.53456e-06	1	1	0.464334	-1.13802	-4.07869e-06	1	1	0.643965	-1.08609	-2.54413e-06	1	1	B2G	delta(24)-sterol reductase-like	Dapma7bEVm002722sc01409NoSplit		0055114 // oxidation-reduction process (GO_REF:nd [ND]) /// 0008202 // steroid metabolic process (GO_REF:nd [ND])	0005737 // cytoplasm (GO_REF:nd [ND]) /// 0016021 // integral component of membrane (GO_REF:nd [ND])
Dapma7bEVm003129sc00687NoSplit	51	36	-23.3333	-1.55118	6.97855	3.94787	-4.16897	-1.85084	1.40985	0.853293	-0.878275	-1.38469	18	0.330111	-1.308	-2.22763e-06	1	1	0.330111	-1.31099	-2.24412e-06	1	1	0.0196313	-1.9386	-4.58026e-06	1	1	1	-1.00229	-1.64921e-08	1	1	0.171563	-1.48211	-2.35262e-06	1	1	0.171563	-1.47873	-2.33613e-06	1	1	B2G	Neither inactivation nor afterpotential protein G	Dapma7bEVm003129sc00687NoSplit		0055114 // oxidation-reduction process (GO_REF:nd [ND])	0016021 // integral component of membrane (GO_REF:nd [ND])
Dapma7bEVm003627sc00944Split02	88	45	-44.3333	-1.47842	11.7636	5.85817	-6.96211	-1.58652	1.21778	0.611084	-0.686965	-1.19395	12	0.0446036	-1.57224	-7.11954e-06	1	1	0.0249342	-1.66372	-7.80363e-06	1	1	0.0446036	-1.57372	-7.13127e-06	1	1	0.824664	-1.05818	-6.84093e-07	1	1	1	-1.00094	-1.17381e-08	1	1	0.824664	1.05719	6.72355e-07	1	1	B2G	aldehyde dehydrogenase family protein	Dapma7bEVm003627sc00944Split02		0055114 // oxidation-reduction process (GO_REF:nd [ND])
Dapma7bEVm004454sc01442NoSplit	122	55	-54.3333	-1.58007	14.9054	6.53625	-7.75233	-1.61973	1.56051	0.615953	-0.778967	-1.219	12	0.0416168	-1.66984	-8.40974e-06	1	1	0.0705205	-1.56802	-7.5945e-06	1	1	0.0364559	-1.68907	-8.55261e-06	1	1	0.810184	1.06493	8.15242e-07	1	1	0.977944	-1.01151	-1.42868e-07	1	1	0.778264	-1.07719	-9.5811e-07	1	1	B2G	Cysteine dioxygenase type 1	Dapma7bEVm004454sc01442NoSplit		0042412 // taurine biosynthetic process (GO_REF:nd [ND]) /// 0055114 // oxidation-reduction process (GO_REF:nd [ND])
Dapma7bEVm005054sc01253NoSplit	26	17	-16.6667	-2.47059	3.78589	2.07982	-2.34105	-2.53485	2.2477	1.27942	-1.38508	-3.54356	18	0.00629671	-2.6373	-2.5057e-06	1	0.662124	0.251755	-1.47118	-1.29264e-06	1	1	0.00629671	-2.60334	-2.48573e-06	1	0.973747	0.109847	1.79265	1.21306e-06	1	1	1	1.01305	1.99682e-08	1	1	0.109847	-1.76956	-1.19309e-06	1	1	B2G	peroxidase-like	Dapma7bEVm005054sc01253NoSplit		0055114 // oxidation-reduction process (GO_REF:nd [ND]) /// 0006979 // response to oxidative stress (GO_REF:nd [ND]) /// 0098869 // cellular oxidant detoxification (GO_REF:nd [ND])
Dapma7bEVm006441sc02190NoSplit	32	0	-15.6667	#DIV/0!	4.65034	0	-2.19442	#DIV/0!	#DIV/0!	1.26655	#DIV/0!	0	18	0.000453647	-147.447	-2.35665e-06	1	0.16696	0.000453647	-147.447	-2.35665e-06	1	0.281195	0.000453647	-147.447	-2.35665e-06	1	0.342987	1	1	0	1	1	1	1	0	1	1	1	1	0	1	1	B2G	superoxide dismutase [Cu-Zn]	Dapma7bEVm006441sc02190NoSplit		0055114 // oxidation-reduction process (GO_REF:nd [ND]) /// 0019430 // removal of superoxide radicals (GO_REF:nd [ND])	0005829 // cytosol (GO_REF:nd [ND]) /// 0005634 // nucleus (GO_REF:nd [ND])
Dapma7bEVm007006sc00468NoSplit	56	16	-23.3333	-2.48936	8.14477	2.58043	-3.61579	-2.98589	4.31991	1.41802	-1.641	-3.3741	18	0.504641	-1.43477	-1.74224e-06	1	1	0.0894492	-2.53628	-3.4826e-06	1	1	0.0391846	-3.13433	-3.91514e-06	1	1	0.303342	-1.76773	-1.74036e-06	1	1	0.160026	-2.18455	-2.1729e-06	1	1	0.726934	-1.2358	-4.32541e-07	1	1	B2G	6-phosphogluconate dehydrogenase, decarboxylating	Dapma7bEVm007006sc00468NoSplit		0055114 // oxidation-reduction process (GO_REF:nd [ND]) /// 0006098 // pentose-phosphate shunt (GO_REF:nd [ND]) /// 0019521 // D-gluconate metabolic process (GO_REF:nd [ND])
Dapma7bEVm009791sc00944Split01	93	52	-54	-1.80198	12.8327	4.61011	-8.73447	-2.13674	1.64756	0.554464	-1.11427	-1.38271	18	0.238014	1.30627	3.81164e-06	1	1	0.352381	-1.23742	-2.38787e-06	1	1	0.0335119	-1.62354	-4.7798e-06	1	1	0.0327925	-1.61641	-6.19951e-06	1	1	0.000918735	-2.12079	-8.59144e-06	1	0.509184	0.246427	-1.31204	-2.39193e-06	1	1	B2G	Phytanoyl-CoA dioxygenase, peroxisomal	Dapma7bEVm009791sc00944Split01		0001561 // fatty acid alpha-oxidation (GO_REF:nd [ND])
Dapma7bEVm009907sc02794Split02	110	19	-49.6667	-1.49502	16.0761	4.10427	-9.05299	-1.7806	1.42872	0.422705	-0.809057	-1.22971	12	0.053111	-1.5726	-7.84709e-06	1	1	0.0324342	-1.65243	-8.50919e-06	1	1	0.0075779	-1.86461	-9.99333e-06	1	1	0.845694	-1.05077	-6.62101e-07	1	1	0.480921	-1.18569	-2.14624e-06	1	1	0.619751	-1.12841	-1.48414e-06	1	1	B2G	7-dehydrocholesterol reductase-like	Dapma7bEVm009907sc02794Split02		0055114 // oxidation-reduction process (GO_REF:nd [ND])	0016021 // integral component of membrane (GO_REF:nd [ND])
Dapma7bEVm010966sc03311NoSplit	32	7	-16.3333	-2.08889	4.71975	1.29727	-2.52692	-2.38878	2.25228	0.737272	-1.22324	-2.48613	18	0.0246177	-2.15564	-2.41376e-06	1	1	0.0697843	-1.86305	-2.08573e-06	1	1	0.00748459	-2.50662	-2.70622e-06	1	1	0.695857	1.15705	3.28031e-07	1	1	0.703104	-1.16282	-2.9246e-07	1	1	0.406047	-1.34544	-6.2049e-07	1	1	B2G	1,5-anhydro-D-fructose reductase-like	Dapma7bEVm010966sc03311NoSplit		0055114 // oxidation-reduction process (GO_REF:nd [ND])	0005829 // cytosol (GO_REF:nd [ND])
Dapma7bEVm016044sc01363NoSplit	25	15	-19.3333	#DIV/0!	3.22155	2.0838	-2.64039	#DIV/0!	#DIV/0!	0.177845	#DIV/0!	0	18	0.092097	-3.13044	-1.87058e-06	1	1	0.135499	-2.6729	-1.72028e-06	1	1	6.27355e-06	-170.805	-2.73251e-06	0.29554	0.0189675	0.890477	1.17118	1.50299e-07	1	1	0.00137515	-54.5625	-8.61933e-07	1	0.61697	0.000762943	-63.9024	-1.01223e-06	1	0.816852	B2G	uncharacterized oxidoreductase ZK1290.5-like	Dapma7bEVm016044sc01363NoSplit		0055114 // oxidation-reduction process (GO_REF:nd [ND])	0005829 // cytosol (GO_REF:nd [ND])
Dapma7bEVm018429sc00642NoSplit	32	7	-11.3333	-1.47887	4.67093	1.15737	-2.06349	-1.73298	1.66139	0.499575	-0.753009	-1.51372	18	0.196961	-1.47777	-1.64955e-06	1	1	0.0929522	-1.68692	-2.07761e-06	1	1	0.0496771	-1.80552	-2.27629e-06	1	1	0.725097	-1.14153	-4.28057e-07	1	1	0.555936	-1.22179	-6.2674e-07	1	1	0.885311	-1.07031	-1.98683e-07	1	1	B2G	Polyprenol reductase	Dapma7bEVm018429sc00642NoSplit		0006629 // lipid metabolic process (GO_REF:nd [ND]) /// 0055114 // oxidation-reduction process (GO_REF:nd [ND])	0016021 // integral component of membrane (GO_REF:nd [ND])
Dapma7bEVm027661sc02625Split02	127	30	-63.3333	-1.73643	18.5117	4.69001	-9.40331	-1.82761	1.79404	0.502385	-0.862548	-1.24892	12	0.0134955	-1.88903	-1.01996e-05	1	0.87833	0.0110055	-1.92779	-1.04303e-05	1	1	0.0282743	-1.75242	-9.3053e-06	1	1	0.952843	-1.02052	-2.30688e-07	1	1	0.777535	1.07795	8.94341e-07	1	1	0.721621	1.10007	1.12503e-06	1	1	B2G	Tryptophan 2,3-dioxygenase	Dapma7bEVm027661sc02625Split02		0019442 // tryptophan catabolic process to acetyl-CoA (GO_REF:nd [ND]) /// 0019441 // tryptophan catabolic process to kynurenine (GO_REF:nd [ND]) /// 0055114 // oxidation-reduction process (GO_REF:nd [ND]) /// 0006727 // ommochrome biosynthetic process (GO_REF:nd [ND])
Dapma7bEVm029204sc00687NoSplit	124	23	-44.3333	-5.15625	18.0201	3.1558	-6.70429	-7.09262	#DIV/0!	1.47187	#DIV/0!	0	12	0.132042	-4.04378	-6.38088e-06	1	1	0.121579	-4.20571	-6.4616e-06	1	1	0.0342938	-7.48678	-7.34495e-06	1	1	0.981212	-1.04004	-8.0716e-08	1	1	0.498699	-1.85143	-9.64073e-07	1	1	0.528787	-1.78015	-8.83357e-07	1	1	B2G	Uncharacterized protein APZ42_017197	Dapma7bEVm029204sc00687NoSplit		0055114 // oxidation-reduction process (GO_REF:nd [ND])	0016021 // integral component of membrane (GO_REF:nd [ND])
Dapma7bEVm030544sc02452Split01	74	37	-29.3333	-5.63158	9.79023	4.46306	-3.94424	-6.07372	6.10577	2.65509	-2.50292	4.82597	18	0.965699	-1.03504	-1.66729e-07	1	1	0.569637	-1.45125	-1.53137e-06	1	1	0.00877252	-6.33929	-4.14811e-06	1	1	0.609088	-1.40212	-1.36464e-06	1	1	0.010139	-6.12468	-3.98138e-06	1	1	0.0358285	-4.36817	-2.61674e-06	1	1	B2G	Glucose dehydrogenase	Dapma7bEVm030544sc02452Split01		0055114 // oxidation-reduction process (GO_REF:nd [ND])	0016021 // integral component of membrane (GO_REF:nd [ND])
Dapma7bEVm004624sc02190NoSplit	151	89	-88.6667	-12.0833	21.9483	11.1931	-12.4852	-14.305	6.27961	3.02782	-3.75531	14.6976	12	0.550105	-1.42523	-4.24841e-06	1	1	0.0984865	-2.69241	-8.95065e-06	1	1	5.5962e-05	-14.9471	-1.32867e-05	1	0.0878772	0.285313	-1.88911	-4.70224e-06	1	1	0.00036458	-10.4875	-9.03829e-06	1	0.296121	0.00782563	-5.55156	-4.33605e-06	1	1	B2G	ecdysone-induced protein 78C	Dapma7bEVm004624sc02190NoSplit		0006355 // regulation of transcription, DNA-templated (GO_REF:nd [ND]) /// 0030522 // intracellular receptor signaling pathway (GO_REF:nd [ND]) /// 0043401 // steroid hormone mediated signaling pathway (GO_REF:nd [ND])	0005634 // nucleus (GO_REF:nd [ND])
Dapma7bEVm005140sc01151NoSplit	43	25	-20.3333	-1.59804	6.27137	3.11093	-3.57606	-1.9082	1.61834	0.828961	-0.919999	-1.46693	18	0.288355	-1.38533	-2.18069e-06	1	1	0.299873	-1.37689	-2.14598e-06	1	1	0.0256414	-1.99712	-3.9143e-06	1	1	1	1.00613	3.47084e-08	1	1	0.246837	-1.44162	-1.73362e-06	1	1	0.236714	-1.45046	-1.76832e-06	1	1	B2G	5-hydroxytryptamine receptor	Dapma7bEVm005140sc01151NoSplit		0007187 // G-protein coupled receptor signaling pathway, coupled to cyclic nucleotide second messenger (GO_REF:nd [ND]) /// 0098664 /// 0007268 // chemical synaptic transmission (GO_REF:nd [ND])	0030425 // dendrite (GO_REF:nd [ND]) /// 0005887 // integral component of plasma membrane (GO_REF:nd [ND])
Dapma7bEVm005219sc00084NoSplit	105	75	-35.6667	-1.28158	12.3059	8.46298	-7.13122	-1.47354	0.99995	0.641464	-0.551742	-1.14104	12	0.56603	-1.1259	-2.55831e-06	1	1	0.0625684	-1.46812	-7.29483e-06	1	1	0.0387839	-1.53128	-7.93765e-06	1	1	0.196893	-1.30395	-4.73652e-06	1	1	0.138428	-1.36005	-5.37935e-06	1	1	0.85826	-1.04303	-6.42823e-07	1	1	B2G	nuclear hormone receptor HR96-like isoform X1	Dapma7bEVm005219sc00084NoSplit		0006355 // regulation of transcription, DNA-templated (GO_REF:nd [ND]) /// 0043401 // steroid hormone mediated signaling pathway (GO_REF:nd [ND])	0005634 // nucleus (GO_REF:nd [ND])
Dapma7bEVm009766sc00930Split01	174	111	-73.6667	-1.67791	22.1753	16.5292	-11.724	-1.92533	1.62169	1.17643	-0.837063	-1.22852	12	0.959215	-1.01576	-3.82584e-07	1	1	0.187356	-1.44675	-7.61434e-06	1	1	0.017275	-1.96058	-1.20812e-05	1	1	0.207202	-1.4243	-7.23175e-06	1	1	0.0200907	-1.93016	-1.16986e-05	1	1	0.285269	-1.35516	-4.46689e-06	1	1	B2G	putative Nuclear hormone receptor HR3	Dapma7bEVm009766sc00930Split01		0006355 // regulation of transcription, DNA-templated (GO_REF:nd [ND]) /// 0030522 // intracellular receptor signaling pathway (GO_REF:nd [ND]) /// 0043401 // steroid hormone mediated signaling pathway (GO_REF:nd [ND])	0005634 // nucleus (GO_REF:nd [ND])
Dapma7bEVm009766sc01568Split02	175	91	-77	-1.91667	25.5404	12.8851	-12.5848	-2.28944	2.21487	1.19194	-1.12427	-1.34246	12	0.419268	-1.2922	-5.31564e-06	1	1	0.161541	-1.56414	-8.47839e-06	1	1	0.00627672	-2.42157	-1.37997e-05	1	0.973747	0.552165	-1.21045	-3.16275e-06	1	1	0.0513621	-1.87398	-8.4841e-06	1	1	0.175681	-1.54817	-5.32135e-06	1	1	B2G	putative Nuclear hormone receptor HR3	Dapma7bEVm009766sc01568Split02		0006355 // regulation of transcription, DNA-templated (GO_REF:nd [ND]) /// 0030522 // intracellular receptor signaling pathway (GO_REF:nd [ND]) /// 0043401 // steroid hormone mediated signaling pathway (GO_REF:nd [ND])	0005634 // nucleus (GO_REF:nd [ND])
Dapma7bEVm009814sc00082Split02	55	24	-31	-1.93	8.01525	3.03054	-4.92505	-2.23852	1.86627	0.733617	-1.1591	-1.5869	18	0.0184375	-1.88968	-4.37013e-06	1	0.979766	0.116843	-1.50865	-3.12953e-06	1	1	0.00161944	-2.35592	-5.34222e-06	1	0.582369	0.4291	1.25256	1.24059e-06	1	1	0.455762	-1.24673	-9.72096e-07	1	1	0.108677	-1.56161	-2.21269e-06	1	1	B2G	Latrophilin-like protein LAT-2	Dapma7bEVm009814sc00082Split02		0007166 // cell surface receptor signaling pathway (GO_REF:nd [ND]) /// 0007189 // adenylate cyclase-activating G-protein coupled receptor signaling pathway (GO_REF:nd [ND])	0005887 // integral component of plasma membrane (GO_REF:nd [ND])
Dapma7bEVm010109sc02190NoSplit	47	25	-21.3333	-1.73563	6.84731	2.93427	-3.33703	-1.923	1.98794	0.919542	-0.919783	-1.50153	18	0.0540237	-1.86394	-3.3717e-06	1	1	0.180341	-1.53673	-2.54073e-06	1	1	0.0274385	-2.03516	-3.70005e-06	1	1	0.571416	1.21292	8.3097e-07	1	1	0.802251	-1.09186	-3.2835e-07	1	1	0.395315	-1.32434	-1.15932e-06	1	1	B2G	putative Adhesion G protein-coupled receptor E2	Dapma7bEVm010109sc02190NoSplit		0007166 // cell surface receptor signaling pathway (GO_REF:nd [ND]) /// 0007189 // adenylate cyclase-activating G-protein coupled receptor signaling pathway (GO_REF:nd [ND])	0005887 // integral component of plasma membrane (GO_REF:nd [ND])
Dapma7bEVm000180sc01579NoSplit	378	142	-101.333	-1.19072	48.079	22.7599	-25.1473	-1.40527	0.897984	0.446115	-0.475704	-1.07988	5	0.217076	-1.26182	-1.8856e-05	1	1	0.400686	-1.17156	-1.33075e-05	1	1	0.0387366	-1.47708	-2.93513e-05	1	1	0.694884	1.07704	5.54854e-06	1	1	0.405041	-1.17059	-1.04952e-05	1	1	0.219472	-1.26078	-1.60438e-05	1	1	B2G	AMP deaminase 2 isoform X1	Dapma7bEVm000180sc01579NoSplit		0032264 // IMP salvage (GO_REF:nd [ND])
Dapma7bEVm004173sc02385NoSplit	37	13	-26.3333	-6.26667	5.50584	1.8415	-3.74001	-7.4763	4.24256	1.92378	-2.84864	2.45906	18	0.000249429	-4.51064	-3.52321e-06	1	0.117371	2.51936e-05	-6.3194	-3.81046e-06	1	0.0409256	3.02658e-06	-7.61402	-3.93226e-06	0.142579	0.0109676	0.586402	-1.401	-2.87249e-07	1	1	0.285802	-1.68801	-4.09047e-07	1	1	0.782953	-1.20486	-1.21798e-07	1	1	B2G	leucine-rich repeat extensin-like protein 3 isoform X2	Dapma7bEVm004173sc02385NoSplit		0045948 // positive regulation of translational initiation (GO_REF:nd [ND]) /// 0070935 // 3'-UTR-mediated mRNA stabilization (GO_REF:nd [ND]) /// 0007281 // germ cell development (GO_REF:nd [ND])	0005737 // cytoplasm (GO_REF:nd [ND])
Dapma7bEVm009755sc00389NoSplit	330	128	-67.3333	-1.18914	26.7095	16.0027	-16.6774	-1.40089	0.804541	0.451105	-0.487639	-1.09071	5	0.421308	-1.15663	-8.17991e-06	1	1	0.40525	-1.16224	-8.43203e-06	1	1	0.0347803	-1.46605	-1.92026e-05	1	1	0.98155	-1.00485	-2.52127e-07	1	1	0.191733	-1.26752	-1.10227e-05	1	1	0.201075	-1.2614	-1.07705e-05	1	1	B2G	Adenylate cyclase type 3	Dapma7bEVm009755sc00389NoSplit		0006171 // cAMP biosynthetic process (GO_REF:nd [ND]) /// 0007189 // adenylate cyclase-activating G-protein coupled receptor signaling pathway (GO_REF:nd [ND])	0005887 // integral component of plasma membrane (GO_REF:nd [ND])
Dapma7bEVm009769sc00848NoSplit	64	37	-27.6667	-1.51875	7.78211	4.41733	-4.93477	-1.78499	1.32803	0.791295	-0.82047	-1.31033	18	0.0956586	-1.55969	-4.18803e-06	1	1	0.236796	-1.36516	-3.12177e-06	1	1	0.0202742	-1.86846	-5.4246e-06	1	1	0.639979	1.1425	1.06626e-06	1	1	0.527419	-1.19797	-1.23657e-06	1	1	0.252101	-1.36868	-2.30283e-06	1	1	B2G	receptor-type guanylate cyclase Gyc76C	Dapma7bEVm009769sc00848NoSplit		0006182 // cGMP biosynthetic process (GO_REF:nd [ND]) /// 0035556 // intracellular signal transduction (GO_REF:nd [ND]) /// 0006468 // protein phosphorylation (GO_REF:nd [ND]) /// 0007168 // receptor guanylyl cyclase signaling pathway (GO_REF:nd [ND])	0016021 // integral component of membrane (GO_REF:nd [ND]) /// 0005886 // plasma membrane (GO_REF:nd [ND])
Dapma7bEVm030731sc02852NoSplit	40	0	-13.3333	#DIV/0!	5.81293	0	-1.93764	#DIV/0!	#DIV/0!	0	#DIV/0!	0	18	0.00983551	-134.313	-2.14529e-06	1	0.784742	0.00983551	-134.313	-2.14529e-06	1	1	0.00983551	-134.313	-2.14529e-06	1	1	1	1	0	1	1	1	1	0	1	1	1	1	0	1	1	B2G	activator of basal transcription 1	Dapma7bEVm030731sc02852NoSplit		0000447 // endonucleolytic cleavage in ITS1 to separate SSU-rRNA from 5.8S rRNA and LSU-rRNA from tricistronic rRNA transcript (SSU-rRNA, 5.8S rRNA, LSU-rRNA) (GO_REF:nd [ND]) /// 0000480 // endonucleolytic cleavage in 5'-ETS of tricistronic rRNA transcript (SSU-rRNA, 5.8S rRNA, LSU-rRNA) (GO_REF:nd [ND]) /// 0000472 // endonucleolytic cleavage to generate mature 5'-end of SSU-rRNA from (SSU-rRNA…	0005730 // nucleolus (GO_REF:nd [ND])
Dapma7bEVm015194sc02850NoSplit	38	20	-14.6667	-1.57143	5.24768	2.87867	-2.57064	-1.8482	1.7762	0.902621	-0.849966	-1.53234	18	0.656581	-1.15558	-7.88668e-07	1	1	0.42011	-1.31624	-1.40741e-06	1	1	0.0474869	-1.94573	-2.84726e-06	1	1	0.737019	-1.13903	-6.18741e-07	1	1	0.128863	-1.68377	-2.05859e-06	1	1	0.259659	-1.47826	-1.43985e-06	1	1	B2G	meiotic recombination protein SPO11 isoform X1	Dapma7bEVm015194sc02850NoSplit		0007131 // reciprocal meiotic recombination (GO_REF:nd [ND]) /// 0032501 // multicellular organismal process (GO_REF:nd [ND]) /// 0000737 // DNA catabolic process, endonucleolytic (GO_REF:nd [ND]) /// 0042138 // meiotic DNA double-strand break formation (GO_REF:nd [ND]) /// 0000706 // meiotic DNA double-strand break processing (GO_REF:nd [ND])	0016021 // integral component of membrane (GO_REF:nd [ND]) /// 0005694 // chromosome (GO_REF:nd [ND])
Dapma7bEVm016062sc00084NoSplit	127	40	-34	-1.24057	11.5854	6.15322	-7.65834	-1.46651	0.863556	0.448443	-0.551105	-1.13666	12	0.185946	-1.31099	-5.92635e-06	1	1	0.197264	-1.29938	-5.75617e-06	1	1	0.0369067	-1.53045	-8.65904e-06	1	1	0.982209	1.00893	1.70175e-07	1	1	0.456324	-1.1674	-2.73269e-06	1	1	0.428783	-1.17783	-2.90287e-06	1	1	B2G	cilia- and flagella-associated protein 91 isoform X1	Dapma7bEVm016062sc00084NoSplit		0007339 // binding of sperm to zona pellucida (GO_REF:nd [ND])	0016020 // membrane (GO_REF:nd [ND])
Dapma7bEVm002081sc02076NoSplit	2397	741	-572	-1.38099	230.261	137.909	-107.92	-1.61945	1.4025	0.814402	-0.688437	-1.09252	20	0.730854	-1.08389	-2.27151e-05	1	1	0.494286	-1.17345	-4.33826e-05	1	1	0.024546	-1.69755	-0.000120604	1	1	0.734534	-1.08263	-2.06676e-05	1	1	0.0562878	-1.56617	-9.78893e-05	1	1	0.115846	-1.44663	-7.72217e-05	1	1	B2G	muscle M-line assembly protein unc-89 isoform X5	Dapma7bEVm002081sc02076NoSplit		0006936 // muscle contraction (GO_REF:nd [ND]) /// 0006468 // protein phosphorylation (GO_REF:nd [ND]) /// 0071688 // striated muscle myosin thick filament assembly (GO_REF:nd [ND]) /// 0045214 // sarcomere organization (GO_REF:nd [ND]) /// 0035023 // regulation of Rho protein signal transduction (GO_REF:nd [ND])	0005865 // striated muscle thin filament (GO_REF:nd [ND]) /// 0031430 // M band (GO_REF:nd [ND]) /// 0030018 // Z disc (GO_REF:nd [ND])
Dapma7bEVm004513sc03326NoSplit	140	84	-65.3333	-1.69014	20.3966	14.0296	-10.9735	-1.99506	1.98029	1.30413	-1.01237	-1.29798	12	0.270834	-1.42829	-6.89121e-06	1	1	0.115796	-1.66685	-9.19405e-06	1	1	0.024549	-2.08774	-1.19736e-05	1	1	0.639645	-1.16703	-2.30284e-06	1	1	0.247524	-1.46171	-5.08242e-06	1	1	0.496006	-1.25251	-2.77958e-06	1	1	B2G	Shavenoid	Dapma7bEVm004513sc03326NoSplit		0035017 // cuticle pattern formation (GO_REF:nd [ND]) /// 0035317 // imaginal disc-derived wing hair organization (GO_REF:nd [ND])	0016021 // integral component of membrane (GO_REF:nd [ND]) /// 0005938 // cell cortex (GO_REF:nd [ND])
Dapma7bEVm000066sc01036NoSplit	50	32	-36.3333	-1.63372	8.17582	3.85406	-5.38883	-1.71523	1.29409	0.607739	-0.799271	-1.27695	12	0.0164356	-1.72223	-5.62108e-06	1	0.949855	0.0101785	-1.8041	-5.97426e-06	1	1	0.0117229	-1.76672	-5.81708e-06	1	1	0.881568	-1.04754	-3.53181e-07	1	1	0.921284	-1.02583	-1.96005e-07	1	1	0.979937	1.02115	1.57176e-07	1	1	B2G	alpha amylase	Dapma7bEVm000066sc01036NoSplit		0005975 // carbohydrate metabolic process (GO_REF:nd [ND])
Dapma7bEVm000112sc02994NoSplit	163	70	-61.6667	-2.03933	21.3905	10.8704	-9.80009	-2.43068	3.28134	1.39696	-1.30134	-1.47754	12	0.655116	-1.20786	-2.99082e-06	1	1	0.243054	-1.63541	-6.75262e-06	1	1	0.0295521	-2.53894	-1.05345e-05	1	1	0.473103	-1.35398	-3.7618e-06	1	1	0.0819499	-2.10202	-7.54366e-06	1	1	0.305067	-1.55247	-3.78185e-06	1	1	B2G	beta-galactosidase-1-like protein 2	Dapma7bEVm000112sc02994NoSplit		0005975 // carbohydrate metabolic process (GO_REF:nd [ND])	0005773 // vacuole (GO_REF:nd [ND])
Dapma7bEVm000134sc02601NoSplit	350	92	-70.6667	-1.22698	29.3164	19.6569	-15.5838	-1.42511	0.940796	0.630602	-0.508428	-1.09787	5	0.491738	-1.14997	-7.06763e-06	1	1	0.473316	-1.15634	-7.32728e-06	1	1	0.0490577	-1.49306	-1.78969e-05	1	1	0.980376	-1.00554	-2.59649e-07	1	1	0.200275	-1.29835	-1.08293e-05	1	1	0.211683	-1.2912	-1.05696e-05	1	1	B2G	xaa-Pro aminopeptidase 1-like isoform X2	Dapma7bEVm000134sc02601NoSplit		0006508 // proteolysis (GO_REF:nd [ND])
Dapma7bEVm000190sc00248Split01	62	34	-24.3333	-1.21471	9.76142	3.22185	-5.49815	-1.4092	0.897662	0.265	-0.502371	-1.13456	18	0.602	-1.10858	-1.92666e-06	1	1	0.2918	-1.22953	-3.67207e-06	1	1	0.0428073	-1.48258	-6.40275e-06	1	1	0.602701	-1.1091	-1.74541e-06	1	1	0.138373	-1.33737	-4.47609e-06	1	1	0.336248	-1.20581	-2.73068e-06	1	1	B2G	Chitooligosaccharidolytic beta-N-acetylglucosaminidase	Dapma7bEVm000190sc00248Split01		0005975 // carbohydrate metabolic process (GO_REF:nd [ND])
Dapma7bEVm000197sc01253NoSplit	339	173	-155.667	-4.67717	44.8004	22.4308	-22.5548	-5.68487	5.15299	2.65208	-2.83297	-2.51406	5	0.633821	-1.31931	-6.95749e-06	1	1	0.227631	-2.02173	-1.45279e-05	1	1	0.00372059	-5.92128	-2.38919e-05	1	0.782344	0.462288	-1.53242	-7.57037e-06	1	1	0.0130463	-4.48817	-1.69344e-05	1	1	0.0713167	-2.92882	-9.36408e-06	1	1	B2G	putative Coagulation factor X	Dapma7bEVm000197sc01253NoSplit		0006508 // proteolysis (GO_REF:nd [ND])
Dapma7bEVm000805sc00512NoSplit	87	17	-42.3333	-5.88462	12.6431	2.38594	-6.18872	-7.22158	#DIV/0!	1.51883	#DIV/0!	0	12	0.0143663	-4.6222	-5.991e-06	1	0.907473	0.0193412	-4.23456	-5.83959e-06	1	1	0.0017882	-7.55144	-6.63258e-06	1	0.589726	0.934526	1.09154	1.51409e-07	1	1	0.460466	-1.63373	-6.41582e-07	1	1	0.389123	-1.78329	-7.92991e-07	1	1	B2G	Aminopeptidase N	Dapma7bEVm000805sc00512NoSplit		0043171 // peptide catabolic process (GO_REF:nd [ND]) /// 0006508 // proteolysis (GO_REF:nd [ND])	0005737 // cytoplasm (GO_REF:nd [ND])
Dapma7bEVm000855sc00868Split01	57	36	-36.3333	-3.36957	7.45032	4.4831	-5.15564	-3.69061	3.50078	1.35975	-2.08194	-3.86433	18	0.64787	-1.18582	-1.14267e-06	1	1	0.000856745	-3.80606	-5.37622e-06	1	0.432952	0.0136309	-2.58607	-4.47236e-06	1	1	0.00365548	-3.20965	-4.23355e-06	1	1	0.0469896	-2.18083	-3.3297e-06	1	1	0.356255	1.47176	9.03852e-07	1	1	B2G	T9SS C-terminal target domain-containing protein	Dapma7bEVm000855sc00868Split01		0005975 // carbohydrate metabolic process (GO_REF:nd [ND])
Dapma7bEVm000879sc00340Split02	389	96	-99.3333	-1.48933	42.2808	20.1828	-16.2466	-1.69437	1.8477	0.901739	-0.798941	-1.17752	5	0.907001	-1.03423	-1.35111e-06	1	1	0.682027	-1.12178	-4.43211e-06	1	1	0.0484164	-1.74961	-1.74918e-05	1	1	0.774784	-1.08466	-3.081e-06	1	1	0.0634674	-1.69171	-1.61407e-05	1	1	0.116534	-1.55967	-1.30597e-05	1	1	B2G	Angiotensin-converting enzyme	Dapma7bEVm000879sc00340Split02		0006508 // proteolysis (GO_REF:nd [ND])	0005886 // plasma membrane (GO_REF:nd [ND]) /// 0005615 // extracellular space (GO_REF:nd [ND])
Dapma7bEVm001200sc01253NoSplit	77	35	-42	-5.66667	11.192	5.20789	-6.02477	-6.60684	5.31444	3.04188	-2.78895	25.2622	12	0.0824779	-2.72436	-4.75994e-06	1	1	0.153891	-2.26948	-4.20666e-06	1	1	0.00181782	-6.93168	-6.43542e-06	1	0.589726	0.762848	1.20043	5.53277e-07	1	1	0.136156	-2.54433	-1.67548e-06	1	1	0.0712509	-3.0543	-2.22876e-06	1	1	B2G	putative Coagulation factor X	Dapma7bEVm001200sc01253NoSplit		0006508 // proteolysis (GO_REF:nd [ND])	0005615 // extracellular space (GO_REF:nd [ND])
Dapma7bEVm001232sc00687NoSplit	71	11	-39.6667	-40.6667	10.3179	1.62791	-5.54208	-44.2582	#DIV/0!	1.54218	#DIV/0!	0	12	0.00110058	-7.45546	-5.23681e-06	1	0.296202	0.00477997	-5.49491	-4.94737e-06	1	1	7.85779e-07	-44.8963	-5.91332e-06	0.0370173	0.00370173	0.652035	1.35679	2.89439e-07	1	1	0.0378657	-6.02193	-6.7651e-07	1	1	0.010367	-8.17052	-9.65948e-07	1	1	B2G	Chitin deacetylase 9-like protein	Dapma7bEVm001232sc00687NoSplit		0005975 // carbohydrate metabolic process (GO_REF:nd [ND]) /// 0006355 // regulation of transcription, DNA-templated (GO_REF:nd [ND])	0005634 // nucleus (GO_REF:nd [ND])
Dapma7bEVm001255sc00868NoSplit	174	68	-73	-2.825	25.2948	10.88	-11.2398	-3.51009	4.51846	1.6642	-1.86748	-1.99073	12	0.437426	-1.55627	-5.96428e-06	1	1	0.335654	-1.73001	-7.04101e-06	1	1	0.0248571	-3.69781	-1.21737e-05	1	1	0.855821	-1.11163	-1.07673e-06	1	1	0.131795	-2.37607	-6.20942e-06	1	1	0.185396	-2.13745	-5.13269e-06	1	1	B2G	trypsin	Dapma7bEVm001255sc00868NoSplit		0006508 // proteolysis (GO_REF:nd [ND])	0005737 // cytoplasm (GO_REF:nd [ND])
Dapma7bEVm001419sc02876NoSplit	162	33	-44.6667	-1.27629	14.5371	7.74252	-8.36703	-1.44049	0.892859	0.446914	-0.522472	-1.12315	18	0.944223	-1.01357	-3.67328e-07	1	1	0.671785	-1.08033	-2.03959e-06	1	1	0.0414459	-1.45901	-8.62977e-06	1	1	0.73013	-1.06586	-1.67226e-06	1	1	0.049895	-1.43947	-8.26245e-06	1	1	0.107694	-1.35052	-6.59019e-06	1	1	B2G	sphingomyelin phosphodiesterase isoform X1	Dapma7bEVm001419sc02876NoSplit		0005975 // carbohydrate metabolic process (GO_REF:nd [ND]) /// 0006685 // sphingomyelin catabolic process (GO_REF:nd [ND]) /// 0046513 // ceramide biosynthetic process (GO_REF:nd [ND]) /// 0007186 // G-protein coupled receptor signaling pathway (GO_REF:nd [ND])	0016021 // integral component of membrane (GO_REF:nd [ND]) /// 0005615 // extracellular space (GO_REF:nd [ND]) /// 0005764 // lysosome (GO_REF:nd [ND])
Dapma7bEVm001511sc00725NoSplit	133	59	-81	-2.32065	19.506	7.48705	-11.4259	-2.37485	1.88621	0.872808	-1.21117	-1.39714	12	0.000603889	-2.50879	-1.24341e-05	1	0.204666	0.0382753	-1.72954	-8.72101e-06	1	1	0.00312766	-2.19173	-1.12419e-05	1	0.70837	0.171295	1.45056	3.71307e-06	1	1	0.63368	1.14466	1.19216e-06	1	1	0.380721	-1.26724	-2.52091e-06	1	1	B2G	Alpha-amylase 1	Dapma7bEVm001511sc00725NoSplit		0005975 // carbohydrate metabolic process (GO_REF:nd [ND])
Dapma7bEVm001530sc00494NoSplit	68	45	-37.3333	-2.86667	9.01827	4.87757	-5.71513	-3.58955	3.51619	1.46596	-2.0187	-3.1345	18	0.498204	-1.36373	-2.20898e-06	1	1	0.354812	-1.51686	-2.82205e-06	1	1	0.00586019	-3.69482	-6.04055e-06	1	0.955251	0.815011	-1.11228	-6.13075e-07	1	1	0.0354858	-2.70935	-3.83157e-06	1	1	0.0604394	-2.43584	-3.2185e-06	1	1	B2G	Argininosuccinate lyase	Dapma7bEVm001530sc00494NoSplit		0042450 // arginine biosynthetic process via ornithine (GO_REF:nd [ND])	0005737 // cytoplasm (GO_REF:nd [ND])
Dapma7bEVm001555sc01253NoSplit	30	12	-15.3333	-4.53846	4.36414	2.02306	-2.27621	-5.57659	4.02223	2.37718	-2.32669	1.10333	18	0.176484	-2.17936	-1.59103e-06	1	1	0.100154	-2.60743	-1.81251e-06	1	1	0.0037366	-5.7011	-2.42439e-06	1	0.782344	0.805767	-1.19642	-2.21479e-07	1	1	0.112292	-2.61595	-8.33358e-07	1	1	0.198552	-2.18648	-6.11879e-07	1	1	B2G	Uncharacterized protein APZ42_021636	Dapma7bEVm001555sc01253NoSplit		0006030 // chitin metabolic process (GO_REF:nd [ND])	0005576 // extracellular region (GO_REF:nd [ND])
Dapma7bEVm001808sc00340NoSplit	211	97	-77.3333	-2.05936	25.6004	14.9772	-12.1661	-2.44599	3.18059	1.4265	-1.2559	-1.41125	12	0.344133	-1.4571	-6.78103e-06	1	1	0.684351	-1.17521	-3.22261e-06	1	1	0.0199385	-2.57698	-1.32278e-05	1	1	0.592301	1.23987	3.55843e-06	1	1	0.160741	-1.76856	-6.44675e-06	1	1	0.053374	-2.19279	-1.00052e-05	1	1	B2G	Angiotensin-converting enzyme	Dapma7bEVm001808sc00340NoSplit		0006508 // proteolysis (GO_REF:nd [ND])	0005886 // plasma membrane (GO_REF:nd [ND]) /// 0005615 // extracellular space (GO_REF:nd [ND])
Dapma7bEVm001987sc00687NoSplit	74	26	-24	-1.77419	7.28808	4.28262	-4.00438	-2.1145	2.20438	1.11672	-1.06714	-1.58184	18	0.327889	-1.41544	-2.31012e-06	1	1	0.361353	-1.37063	-2.12832e-06	1	1	0.0276564	-2.19148	-4.27922e-06	1	1	0.947396	1.03269	1.81798e-07	1	1	0.222771	-1.54827	-1.96911e-06	1	1	0.191366	-1.59888	-2.15091e-06	1	1	B2G	carbohydrate sulfotransferase 5-like	Dapma7bEVm001987sc00687NoSplit		0006790 // sulfur compound metabolic process (GO_REF:nd [ND]) /// 0006044 // N-acetylglucosamine metabolic process (GO_REF:nd [ND])	0016021 // integral component of membrane (GO_REF:nd [ND])
Dapma7bEVm002004sc00024NoSplit	57	11	-23.6667	-1.76344	8.14773	2.32014	-3.95002	-2.10902	2.8631	0.754734	-1.11804	-1.64869	18	0.111049	-1.86082	-3.63413e-06	1	1	0.0707834	-2.02626	-3.97882e-06	1	1	0.0447099	-2.19385	-4.27498e-06	1	1	0.847684	-1.08891	-3.44689e-07	1	1	0.690286	-1.17897	-6.40853e-07	1	1	0.858754	-1.08271	-2.96164e-07	1	1	B2G	trypsin	Dapma7bEVm002004sc00024NoSplit		0006508 // proteolysis (GO_REF:nd [ND])	0005737 // cytoplasm (GO_REF:nd [ND])
Dapma7bEVm002396sc00872NoSplit	60	36	-35.6667	-2.64615	8.73312	4.63239	-5.39149	-3.22502	2.82104	1.296	-1.76225	-2.46843	18	0.604304	1.21694	1.37854e-06	1	1	0.462521	-1.30747	-1.49431e-06	1	1	0.0106957	-2.59031	-3.90123e-06	1	1	0.198045	-1.59112	-2.87285e-06	1	1	0.0020791	-3.15226	-5.27977e-06	1	0.765189	0.0723144	-1.98117	-2.40692e-06	1	1	B2G	proclotting enzyme-like	Dapma7bEVm002396sc00872NoSplit		0006508 // proteolysis (GO_REF:nd [ND])	0005615 // extracellular space (GO_REF:nd [ND])
Dapma7bEVm002641sc02861NoSplit	154	94	-58	-1.3494	22.5252	8.59003	-11.7358	-1.61555	1.30813	0.498418	-0.664789	-1.15689	12	0.218863	-1.30679	-7.54488e-06	1	1	0.117429	-1.40337	-9.23727e-06	1	1	0.0152336	-1.69213	-1.31453e-05	1	1	0.747824	-1.0739	-1.6924e-06	1	1	0.237953	-1.29488	-5.60041e-06	1	1	0.394911	-1.20577	-3.90801e-06	1	1	B2G	gamma-glutamyltranspeptidase 1-like isoform X1	Dapma7bEVm002641sc02861NoSplit		0006412 // translation (GO_REF:nd [ND]) /// 0006536 // glutamate metabolic process (GO_REF:nd [ND]) /// 0006508 // proteolysis (GO_REF:nd [ND]) /// 0006749 // glutathione metabolic process (GO_REF:nd [ND]) /// 0006751 // glutathione catabolic process (GO_REF:nd [ND]) /// 0019344 // cysteine biosynthetic process (GO_REF:nd [ND])	0016020 // membrane (GO_REF:nd [ND])
Dapma7bEVm002744sc00642NoSplit	143	49	-66.6667	-3.8169	20.7867	6.42743	-9.96221	-4.78441	5.21336	1.65524	-2.49865	-3.58602	12	0.140844	-2.41509	-7.83855e-06	1	1	0.169378	-2.27748	-7.50386e-06	1	1	0.00961768	-5.01395	-1.07097e-05	1	1	0.928223	1.06042	3.3469e-07	1	1	0.234011	-2.07609	-2.87115e-06	1	1	0.196964	-2.20153	-3.20584e-06	1	1	B2G	chitinase-3-like protein 1 isoform X2	Dapma7bEVm002744sc00642NoSplit		0005975 // carbohydrate metabolic process (GO_REF:nd [ND]) /// 0006032 // chitin catabolic process (GO_REF:nd [ND]) /// 0006030 // chitin metabolic process (GO_REF:nd [ND])	0005576 // extracellular region (GO_REF:nd [ND])
Dapma7bEVm002756sc00568Split02	160	49	-59.3333	-2.09202	15.4629	10.7349	-8.59919	-2.39559	2.55646	1.38576	-1.37369	-1.54857	12	0.417433	-1.36539	-4.10706e-06	1	1	0.787465	-1.11079	-1.53078e-06	1	1	0.0190688	-2.48111	-9.16155e-06	1	1	0.593382	1.2292	2.57628e-06	1	1	0.121755	-1.81714	-5.05449e-06	1	1	0.0377814	-2.23363	-7.63076e-06	1	1	B2G	Dipeptidase 1	Dapma7bEVm002756sc00568Split02		0006508 // proteolysis (GO_REF:nd [ND])	0031225 // anchored component of membrane (GO_REF:nd [ND])
Dapma7bEVm003894sc00868NoSplit	39	9	-17	-2.13333	5.67172	1.45389	-2.78322	-2.67528	3.82104	0.780593	-1.72384	-5.52011	18	0.125551	-2.13438	-2.48068e-06	1	1	0.116166	-2.18505	-2.53139e-06	1	1	0.0401596	-2.75004	-2.97024e-06	1	1	1	-1.02374	-5.07159e-08	1	1	0.616478	-1.28845	-4.89567e-07	1	1	0.645644	-1.25857	-4.38851e-07	1	1	B2G	trypsin	Dapma7bEVm003894sc00868NoSplit		0006508 // proteolysis (GO_REF:nd [ND])	0005737 // cytoplasm (GO_REF:nd [ND])
Dapma7bEVm004092sc01581NoSplit	85	37	-31.6667	-1.56886	11.362	4.99683	-5.69866	-1.89812	2.0533	0.789574	-0.923707	-1.34995	18	0.248301	-1.45357	-3.92489e-06	1	1	0.0775486	-1.78389	-5.52725e-06	1	1	0.0362818	-1.98277	-6.23449e-06	1	1	0.539658	-1.22725	-1.60236e-06	1	1	0.343095	-1.36407	-2.3096e-06	1	1	0.766976	-1.11148	-7.07241e-07	1	1	B2G	angiotensin-converting enzyme isoform X2	Dapma7bEVm004092sc01581NoSplit		0006508 // proteolysis (GO_REF:nd [ND])	0005886 // plasma membrane (GO_REF:nd [ND]) /// 0005615 // extracellular space (GO_REF:nd [ND])
Dapma7bEVm004420sc00868NoSplit	127	49	-66	-4.19355	18.4561	7.18944	-9.76844	-5.27026	#DIV/0!	1.60445	#DIV/0!	0	12	0.336011	-2.03798	-6.48617e-06	1	1	0.246345	-2.35637	-7.33049e-06	1	1	0.0272311	-5.48211	-1.0412e-05	1	1	0.845726	-1.15622	-8.44318e-07	1	1	0.187947	-2.68997	-3.92582e-06	1	1	0.262639	-2.32651	-3.0815e-06	1	1	B2G	putative Peritrophic matrix protein	Dapma7bEVm004420sc00868NoSplit		0006030 // chitin metabolic process (GO_REF:nd [ND])	0005576 // extracellular region (GO_REF:nd [ND])
Dapma7bEVm005063sc01522NoSplit	50	32	-24.3333	-1.60331	7.28184	4.05282	-3.99267	-1.81528	1.63099	0.834562	-0.860219	-1.38158	18	0.476871	-1.22313	-1.69151e-06	1	1	0.291874	-1.3508	-2.40799e-06	1	1	0.0230581	-1.92163	-4.44709e-06	1	1	0.746592	-1.10438	-7.16487e-07	1	1	0.120859	-1.57107	-2.75559e-06	1	1	0.226967	-1.42259	-2.0391e-06	1	1	B2G	beta-1,3-galactosyltransferase 1-like	Dapma7bEVm005063sc01522NoSplit		0006486 // protein glycosylation (GO_REF:nd [ND]) /// 0030311 // poly-N-acetyllactosamine biosynthetic process (GO_REF:nd [ND])	0005794 // Golgi apparatus (GO_REF:nd [ND]) /// 0016021 // integral component of membrane (GO_REF:nd [ND]) /// 0005783 // endoplasmic reticulum (GO_REF:nd [ND])
Dapma7bEVm005081sc00389NoSplit	32	10	-13.3333	-1.72727	4.66211	0.989418	-2.12543	-1.93703	1.97749	0.518824	-0.929843	-1.81284	18	0.0675713	-1.86541	-2.13705e-06	1	1	0.123296	-1.68073	-1.86571e-06	1	1	0.0323994	-2.06118	-2.37159e-06	1	1	0.807014	1.10988	2.71345e-07	1	1	0.829464	-1.10495	-2.34539e-07	1	1	0.573974	-1.22636	-5.05884e-07	1	1	B2G	carboxypeptidase M-like isoform X2	Dapma7bEVm005081sc00389NoSplit		0016485 // protein processing (GO_REF:nd [ND]) /// 0006518 // peptide metabolic process (GO_REF:nd [ND])	0016021 // integral component of membrane (GO_REF:nd [ND]) /// 0005615 // extracellular space (GO_REF:nd [ND])
Dapma7bEVm005300sc02140Split02	29	14	-16	-10.6	4.21437	1.92646	-2.26448	-13.2655	#DIV/0!	1.9313	#DIV/0!	0	18	0.273907	-2.23976	-1.44528e-06	1	1	0.0669434	-4.00828	-1.95964e-06	1	1	0.00292575	-12.6753	-2.40506e-06	1	0.682322	0.465122	-1.78961	-5.14362e-07	1	1	0.0454019	-5.65922	-9.59782e-07	1	1	0.185381	-3.16227	-4.4542e-07	1	1	B2G	putative Transmembrane protease serine 11D	Dapma7bEVm005300sc02140Split02		0006508 // proteolysis (GO_REF:nd [ND])	0016020 // membrane (GO_REF:nd [ND])
Dapma7bEVm005334sc00725NoSplit	29	14	-18	-4.85714	4.21437	1.80971	-2.6106	-5.74779	#DIV/0!	1.06912	#DIV/0!	0	18	0.121769	-2.74044	-2.10812e-06	1	1	0.00763679	-5.82228	-2.74926e-06	1	1	0.0305875	-4.00616	-2.49081e-06	1	1	0.317659	-2.12458	-6.41142e-07	1	1	0.585285	-1.46187	-3.8269e-07	1	1	0.646331	1.45333	2.58453e-07	1	1	B2G	Uncharacterized protein APZ42_018009	Dapma7bEVm005334sc00725NoSplit		0006508 // proteolysis (GO_REF:nd [ND])
Dapma7bEVm006056sc02861NoSplit	44	33	-29.3333	-6.5	6.68798	3.8646	-3.86384	-6.95106	4.1966	2.67114	-2.7478	2.93254	18	0.056317	-2.61705	-2.92036e-06	1	1	0.921409	-1.05481	-2.45594e-07	1	1	0.000372123	-7.2583	-4.07517e-06	1	0.317209	0.0697815	2.48106	2.67477e-06	1	1	0.0802746	-2.77346	-1.15481e-06	1	1	0.000513489	-6.88114	-3.82958e-06	1	0.575951	B2G	Uncharacterized protein APZ42_030824	Dapma7bEVm006056sc02861NoSplit		0006508 // proteolysis (GO_REF:nd [ND])
Dapma7bEVm008554sc00687NoSplit	25	19	-15.6667	-1.77049	3.64092	2.7224	-2.52	-2.03732	1.63099	1.12565	-1.06969	-1.86748	18	0.0676254	-1.82616	-2.32836e-06	1	1	0.464004	-1.27866	-1.1216e-06	1	1	0.0207126	-2.13073	-2.73121e-06	1	1	0.285229	1.42819	1.20676e-06	1	1	0.68743	-1.16678	-4.02854e-07	1	1	0.118629	-1.66639	-1.60961e-06	1	1	B2G	putative N-acetyllactosaminide beta-1,3-N-acetylglucosaminyltransferase 2	Dapma7bEVm008554sc00687NoSplit		0006486 // protein glycosylation (GO_REF:nd [ND]) /// 0030311 // poly-N-acetyllactosamine biosynthetic process (GO_REF:nd [ND])	0016021 // integral component of membrane (GO_REF:nd [ND]) /// 0000139 // Golgi membrane (GO_REF:nd [ND]) /// 0005783 // endoplasmic reticulum (GO_REF:nd [ND])
Dapma7bEVm009544sc02385Split02	535	178	-154	-1.71963	51.873	26.2321	-25.8707	-2.05539	2.63495	0.976673	-1.04547	-1.2278	5	0.241537	-1.49843	-1.7391e-05	1	1	0.285	-1.44534	-1.61093e-05	1	1	0.0288848	-2.1417	-2.78707e-05	1	1	0.920796	1.03673	1.28168e-06	1	1	0.302393	-1.42929	-1.04797e-05	1	1	0.257005	-1.48179	-1.17614e-05	1	1	B2G	Mycosubtilin synthase subunit C	Dapma7bEVm009544sc02385Split02		0006633 // fatty acid biosynthetic process (GO_REF:nd [ND])	0005737 // cytoplasm (GO_REF:nd [ND])
Dapma7bEVm009589sc01253NoSplit	69	36	-24.6667	-2.72093	9.11614	3.89977	-3.68258	-3.28335	5.0267	1.6453	-1.835	-4.45725	18	0.778346	-1.18032	-8.3425e-07	1	1	0.553622	-1.40336	-1.56956e-06	1	1	0.0390259	-3.33621	-3.82398e-06	1	1	0.768112	-1.18897	-7.35314e-07	1	1	0.0744236	-2.82653	-2.98973e-06	1	1	0.137979	-2.3773	-2.25441e-06	1	1	B2G	putative Coagulation factor X	Dapma7bEVm009589sc01253NoSplit		0006508 // proteolysis (GO_REF:nd [ND])	0005615 // extracellular space (GO_REF:nd [ND])
Dapma7bEVm010147sc02385NoSplit	31	16	-18.6667	-3.24	4.50914	2.0368	-2.73294	-3.77026	3.51619	1.59316	-2.22878	4.43108	18	0.0692302	-2.33219	-2.22936e-06	1	1	0.106842	-2.11221	-2.05507e-06	1	1	0.00554097	-3.89928	-2.9019e-06	1	0.953566	0.873038	1.10415	1.74283e-07	1	1	0.340301	-1.67194	-6.72547e-07	1	1	0.243422	-1.84607	-8.46831e-07	1	1	B2G	chitinase-3-like protein 1 isoform X2	Dapma7bEVm010147sc02385NoSplit		0005975 // carbohydrate metabolic process (GO_REF:nd [ND]) /// 0006032 // chitin catabolic process (GO_REF:nd [ND]) /// 0006030 // chitin metabolic process (GO_REF:nd [ND])	0005576 // extracellular region (GO_REF:nd [ND])
Dapma7bEVm010171sc00359Split02	38	8	-24.3333	-15.6	5.52228	1.0367	-3.47714	-19.0712	#DIV/0!	1.45785	#DIV/0!	0	18	0.00539406	-5.01294	-3.09657e-06	1	0.609373	0.00116705	-7.71656	-3.36693e-06	1	0.49088	1.41421e-05	-18.6632	-3.66095e-06	0.666219	0.033311	0.572221	-1.53933	-2.70358e-07	1	1	0.0725843	-3.723	-5.64381e-07	1	1	0.262591	-2.41859	-2.94023e-07	1	1	B2G	Hepatocyte growth factor-like protein	Dapma7bEVm010171sc00359Split02		0006508 // proteolysis (GO_REF:nd [ND])
Dapma7bEVm010565sc00930NoSplit	41	20	-22.6667	-1.91892	6.30954	2.61201	-3.63642	-2.2494	1.7383	0.790866	-1.11156	-1.72209	18	0.577669	-1.17634	-1.02777e-06	1	1	0.194002	-1.46555	-2.17791e-06	1	1	0.00405246	-2.3689	-3.96187e-06	1	0.833657	0.472623	-1.24585	-1.15014e-06	1	1	0.0198434	-2.01379	-2.9341e-06	1	1	0.11158	-1.61639	-1.78396e-06	1	1	B2G	probable chitinase 10	Dapma7bEVm010565sc00930NoSplit		0005975 // carbohydrate metabolic process (GO_REF:nd [ND]) /// 0006032 // chitin catabolic process (GO_REF:nd [ND]) /// 0006030 // chitin metabolic process (GO_REF:nd [ND])	0005576 // extracellular region (GO_REF:nd [ND])
Dapma7bEVm010698sc02489NoSplit	231	119	-115.667	-2.47034	33.6136	13.0171	-18.028	-3.01353	3.05261	1.26658	-1.65794	-1.54571	5	0.392393	-1.33961	-7.18758e-06	1	1	0.0682384	-1.87273	-1.32125e-05	1	1	0.0010837	-3.15835	-1.93751e-05	1	0.505467	0.330732	-1.39796	-6.02494e-06	1	1	0.014195	-2.35767	-1.21875e-05	1	1	0.134717	-1.6865	-6.16257e-06	1	1	B2G	Serine proteinase stubble	Dapma7bEVm010698sc02489NoSplit		0006508 // proteolysis (GO_REF:nd [ND])	0016020 // membrane (GO_REF:nd [ND]) /// 0005615 // extracellular space (GO_REF:nd [ND])
Dapma7bEVm010745sc00868NoSplit	71	33	-43	-3.86667	10.3193	4.77109	-6.36136	-4.77442	6.18361	2.03273	-3.11475	21.348	12	0.150339	-2.25851	-4.69738e-06	1	1	0.0992879	-2.56256	-5.14025e-06	1	1	0.00672201	-4.89733	-6.70856e-06	1	1	0.824708	-1.13462	-4.42862e-07	1	1	0.180709	-2.16839	-2.01118e-06	1	1	0.271457	-1.91111	-1.56832e-06	1	1	B2G	trypsin	Dapma7bEVm010745sc00868NoSplit		0006508 // proteolysis (GO_REF:nd [ND])	0005737 // cytoplasm (GO_REF:nd [ND])
Dapma7bEVm015054sc00868Split02	39	16	-16.6667	-2.06383	5.67082	2.48479	-2.69098	-2.5177	3.81802	1.15499	-1.34499	-2.81582	18	0.324195	-1.56943	-1.70108e-06	1	1	0.198839	-1.8271	-2.12237e-06	1	1	0.0432607	-2.61114	-2.89287e-06	1	1	0.785984	-1.16418	-4.21288e-07	1	1	0.304264	-1.66375	-1.19179e-06	1	1	0.4702	-1.42912	-7.70502e-07	1	1	B2G	putative Peritrophic matrix protein	Dapma7bEVm015054sc00868Split02		0006030 // chitin metabolic process (GO_REF:nd [ND])	0005576 // extracellular region (GO_REF:nd [ND])
Dapma7bEVm015135sc00944NoSplit	37	22	-18.3333	-3.29167	5.38017	2.37942	-2.74863	-4.0056	3.74763	1.57411	-1.93632	8.9875	18	0.258727	-1.69669	-1.5898e-06	1	1	0.329826	-1.57674	-1.4162e-06	1	1	0.0043244	-4.14519	-2.93769e-06	1	0.852377	0.905561	1.07608	1.736e-07	1	1	0.0806979	-2.4431	-1.34789e-06	1	1	0.0573947	-2.62896	-1.52149e-06	1	1	B2G	putative Trypsin-7	Dapma7bEVm015135sc00944NoSplit		0006508 // proteolysis (GO_REF:nd [ND])	0005737 // cytoplasm (GO_REF:nd [ND])
Dapma7bEVm015270sc00944NoSplit	128	36	-66	-2.22981	18.6702	6.14497	-10.3456	-2.65378	2.38091	0.945647	-1.40919	-1.54357	12	0.0232443	-1.94059	-8.44116e-06	1	1	0.00597065	-2.23732	-9.63144e-06	1	1	0.00052015	-2.7868	-1.11662e-05	1	0.369767	0.64476	-1.15291	-1.19028e-06	1	1	0.225322	-1.43606	-2.72508e-06	1	1	0.462633	-1.2456	-1.5348e-06	1	1	B2G	putative Peritrophic matrix protein	Dapma7bEVm015270sc00944NoSplit		0006030 // chitin metabolic process (GO_REF:nd [ND])	0005576 // extracellular region (GO_REF:nd [ND])
Dapma7bEVm016077sc00725NoSplit	30	9	-14	-3.47059	3.86586	1.27632	-2.04634	-4.39786	#DIV/0!	0.876949	#DIV/0!	0	18	0.507945	-1.47421	-8.72608e-07	1	1	0.142557	-2.36533	-1.56586e-06	1	1	0.0168775	-4.24698	-2.07399e-06	1	1	0.438009	-1.60447	-6.93252e-07	1	1	0.0833659	-2.88085	-1.20138e-06	1	1	0.360981	-1.79551	-5.08127e-07	1	1	B2G	putative Peroxinectin	Dapma7bEVm016077sc00725NoSplit		0006508 // proteolysis (GO_REF:nd [ND])	0005576 // extracellular region (GO_REF:nd [ND])
Dapma7bEVm018422sc00944Split02	123	62	-47.3333	-2.23478	13.1019	8.61778	-7.21659	-2.6326	3.10931	1.77186	-1.59818	-1.84015	12	0.255645	-1.70472	-4.93642e-06	1	1	0.203742	-1.81381	-5.35773e-06	1	1	0.0383618	-2.68489	-7.49366e-06	1	1	0.901796	-1.064	-4.21318e-07	1	1	0.342691	-1.57498	-2.55725e-06	1	1	0.416413	-1.48025	-2.13593e-06	1	1	B2G	putative Galactose-3-O-sulfotransferase 2	Dapma7bEVm018422sc00944Split02		0009247 // glycolipid biosynthetic process (GO_REF:nd [ND])	0005794 // Golgi apparatus (GO_REF:nd [ND]) /// 0016021 // integral component of membrane (GO_REF:nd [ND])
Dapma7bEVm018455sc03373NoSplit	936	430	-417.333	-2.3305	136.173	63.532	-64.6979	-2.76528	2.94391	1.56018	-1.35873	-1.26324	19	0.204237	-1.57702	-3.91607e-05	1	1	0.06361	-1.95136	-5.21799e-05	1	1	0.00326036	-2.93448	-7.05553e-05	1	0.721264	0.552598	-1.23737	-1.30192e-05	1	1	0.085435	-1.86078	-3.13946e-05	1	1	0.256901	-1.50382	-1.83754e-05	1	1	B2G	protein masquerade	Dapma7bEVm018455sc03373NoSplit		0006508 // proteolysis (GO_REF:nd [ND])
Dapma7bEVm018502sc00005NoSplit	50	11	-30	-5.28571	7.2683	1.49362	-4.30808	-6.37074	4.7111	1.44399	-2.54978	6.24674	18	0.000944437	-4.44119	-4.17066e-06	1	0.27664	8.9503e-05	-5.89604	-4.46971e-06	1	0.0896819	4.2215e-05	-6.55819	-4.56189e-06	1	0.0769945	0.595252	-1.32758	-2.99057e-07	1	1	0.461992	-1.47668	-3.91231e-07	1	1	0.837468	-1.11231	-9.21745e-08	1	1	B2G	Atrial natriuretic peptide-converting enzyme	Dapma7bEVm018502sc00005NoSplit		0006508 // proteolysis (GO_REF:nd [ND])	0016021 // integral component of membrane (GO_REF:nd [ND]) /// 0005615 // extracellular space (GO_REF:nd [ND])
Dapma7bEVm018559sc02581NoSplit	96	26	-32	-3.82353	9.70105	3.97269	-3.54246	-3.63004	4.54946	1.91064	-1.74895	-5.14322	18	0.128205	-2.14336	-2.59895e-06	1	1	1	-1.0038	-1.84357e-08	1	1	0.0137155	-3.61879	-3.52572e-06	1	1	0.132829	2.13525	2.58052e-06	1	1	0.340905	-1.68837	-9.26767e-07	1	1	0.0143933	-3.6051	-3.50728e-06	1	1	B2G	putative N-acetyllactosaminide beta-1,3-N-acetylglucosaminyltransferase 2	Dapma7bEVm018559sc02581NoSplit		0006486 // protein glycosylation (GO_REF:nd [ND]) /// 0030311 // poly-N-acetyllactosamine biosynthetic process (GO_REF:nd [ND])	0016021 // integral component of membrane (GO_REF:nd [ND]) /// 0000139 // Golgi membrane (GO_REF:nd [ND]) /// 0005783 // endoplasmic reticulum (GO_REF:nd [ND])
Dapma7bEVm023209sc00872NoSplit	60	44	-36.6667	-7.11111	7.98399	4.25947	-4.98825	-8.49103	4.53095	2.57553	-2.48532	2.41846	18	0.425248	1.55901	2.02842e-06	1	1	0.658336	-1.28714	-8.09473e-07	1	1	0.00630437	-5.28938	-2.94257e-06	1	0.973747	0.210057	-2.00666	-2.83789e-06	1	1	0.000592921	-8.24621	-4.97099e-06	1	0.409904	0.019599	-4.10941	-2.13309e-06	1	1	B2G	proclotting enzyme-like	Dapma7bEVm023209sc00872NoSplit		0006508 // proteolysis (GO_REF:nd [ND])	0005615 // extracellular space (GO_REF:nd [ND])
Dapma7bEVm027428sc00915NoSplit	109	36	-59	-2.90323	15.8669	5.16904	-8.90168	-3.51636	3.35613	1.20276	-1.75472	-1.97826	12	0.04595	-2.26125	-7.29221e-06	1	1	0.0124037	-2.8096	-8.42062e-06	1	1	0.00180671	-3.68695	-9.52792e-06	1	0.589726	0.610135	-1.2425	-1.12841e-06	1	1	0.241328	-1.63049	-2.23571e-06	1	1	0.520281	-1.31227	-1.1073e-06	1	1	B2G	chitinase 16	Dapma7bEVm027428sc00915NoSplit		0005975 // carbohydrate metabolic process (GO_REF:nd [ND]) /// 0006032 // chitin catabolic process (GO_REF:nd [ND]) /// 0006030 // chitin metabolic process (GO_REF:nd [ND])	0005576 // extracellular region (GO_REF:nd [ND])
Dapma7bEVm027513sc02861NoSplit	33	13	-17.3333	-2.06122	5.12066	2.01756	-2.55984	-2.2124	2.09546	1.01466	-1.09721	-2.03358	18	0.240925	-1.48604	-1.60264e-06	1	1	0.0146289	-2.33925	-2.80529e-06	1	1	0.0339196	-2.08179	-2.54624e-06	1	1	0.2015	-1.57415	-1.20265e-06	1	1	0.342193	-1.40089	-9.43596e-07	1	1	0.781816	1.12367	2.59056e-07	1	1	B2G	putative A disintegrin and metalloproteinase with thrombospondin motifs 2	Dapma7bEVm027513sc02861NoSplit		0006508 // proteolysis (GO_REF:nd [ND]) /// 0007229 // integrin-mediated signaling pathway (GO_REF:nd [ND])
Dapma7bEVm027572sc00687Split02	76	15	-27.6667	-4.07407	11.0487	2.20283	-4.16374	-5.02328	4.73251	1.82284	-2.03798	9.84604	18	0.0967507	-2.62931	-3.47848e-06	1	1	0.0470462	-3.19088	-3.85421e-06	1	1	0.00602788	-5.31741	-4.55775e-06	1	0.961288	0.757087	-1.21358	-3.75735e-07	1	1	0.254476	-2.02236	-1.07927e-06	1	1	0.427541	-1.66644	-7.03538e-07	1	1	B2G	Chitin deacetylase 9-like protein	Dapma7bEVm027572sc00687Split02		0005975 // carbohydrate metabolic process (GO_REF:nd [ND]) /// 0006355 // regulation of transcription, DNA-templated (GO_REF:nd [ND])	0005634 // nucleus (GO_REF:nd [ND])
Dapma7bEVm027869sc00311NoSplit	126	76	-50	-2.04895	18.3148	7.74897	-8.67549	-2.77069	5.43995	1.59098	-2.34155	-2.70735	12	0.203482	-1.91701	-6.8189e-06	1	1	0.187836	-1.95573	-6.96608e-06	1	1	0.0406452	-2.87312	-9.29341e-06	1	1	0.972118	-1.02019	-1.47182e-07	1	1	0.426901	-1.49875	-2.47451e-06	1	1	0.454349	-1.46908	-2.32733e-06	1	1	B2G	glucosylceramidase-like	Dapma7bEVm027869sc00311NoSplit		0006665 // sphingolipid metabolic process (GO_REF:nd [ND])
Dapma7bEVm027885sc03217Split01	106	78	-55	-2.89655	15.4248	10.1897	-8.23314	-3.47319	3.02566	2.11573	-1.5133	-1.90433	12	0.452889	-1.41663	-3.58925e-06	1	1	0.208472	-1.79864	-5.41895e-06	1	1	0.00686166	-3.65336	-8.86365e-06	1	1	0.615497	-1.26966	-1.8297e-06	1	1	0.0465685	-2.57891	-5.2744e-06	1	1	0.135499	-2.03118	-3.4447e-06	1	1	B2G	Zinc carboxypeptidase A 1	Dapma7bEVm027885sc03217Split01		0006508 // proteolysis (GO_REF:nd [ND])	0005615 // extracellular space (GO_REF:nd [ND])
Dapma7bEVm028483sc00568NoSplit	61	34	-25	-2.63043	7.77004	4.1323	-3.6518	-3.00583	3.32137	1.9589	-1.59247	-4.22013	18	0.473973	-1.45919	-1.79895e-06	1	1	0.254234	-1.81027	-2.55872e-06	1	1	0.034644	-3.11302	-3.88024e-06	1	1	0.683517	-1.2406	-7.59771e-07	1	1	0.159651	-2.13338	-2.08129e-06	1	1	0.326757	-1.71964	-1.32152e-06	1	1	B2G	serine proteinase stubble-like	Dapma7bEVm028483sc00568NoSplit		0006508 // proteolysis (GO_REF:nd [ND])
Dapma7bEVm028877sc03217Split02	165	38	-69.3333	-1.67752	24.1005	8.11228	-11.4394	-1.9279	2.02223	0.80269	-0.990477	-1.27994	12	0.0434747	-1.82244	-1.12393e-05	1	1	0.0344679	-1.87204	-1.16015e-05	1	1	0.0180559	-2.02151	-1.25851e-05	1	1	0.930821	-1.02722	-3.62136e-07	1	1	0.727058	-1.10924	-1.34581e-06	1	1	0.801606	-1.07984	-9.83675e-07	1	1	B2G	Zinc carboxypeptidase A 1	Dapma7bEVm028877sc03217Split02		0006508 // proteolysis (GO_REF:nd [ND])	0005615 // extracellular space (GO_REF:nd [ND])
Dapma7bEVm000091sc02167NoSplit	45	13	-20.3333	-2.12963	6.54641	2.05755	-3.34234	-2.68605	3.33562	0.859405	-1.6019	-3.09296	18	0.217535	-1.64234	-2.18366e-06	1	1	0.0278356	-2.43277	-3.2882e-06	1	1	0.0132293	-2.75835	-3.55908e-06	1	1	0.33886	-1.48128	-1.10454e-06	1	1	0.213402	-1.67952	-1.37542e-06	1	1	0.806911	-1.13383	-2.70884e-07	1	1	B2G	putative inorganic phosphate cotransporter isoform X1	Dapma7bEVm000091sc02167NoSplit		0055085 // transmembrane transport (GO_REF:nd [ND])	0016021 // integral component of membrane (GO_REF:nd [ND]) /// 0005886 // plasma membrane (GO_REF:nd [ND])
Dapma7bEVm000188sc03373NoSplit	87	40	-65.6667	-3.03093	12.2709	6.7129	-8.99771	-3.03263	2.19552	1.35034	-1.6121	-1.76047	12	3.37736e-06	-3.15961	-9.45284e-06	0.159104	0.00568228	7.68022e-05	-2.61134	-8.53383e-06	1	0.0861446	4.76932e-06	-3.08856	-9.35214e-06	0.224678	0.0160484	0.477129	1.20996	9.19007e-07	1	1	0.96945	1.023	1.00695e-07	1	1	0.525589	-1.18275	-8.18312e-07	1	1	B2G	ABC protein, subfamily ABCG	Dapma7bEVm000188sc03373NoSplit		0055085 // transmembrane transport (GO_REF:nd [ND])	0016021 // integral component of membrane (GO_REF:nd [ND]) /// 0005886 // plasma membrane (GO_REF:nd [ND])
Dapma7bEVm000264sc03124NoSplit	126	59	-38	-1.28288	11.0187	6.10329	-7.77065	-1.48828	0.825022	0.421357	-0.576619	-1.14465	12	0.274721	-1.24493	-4.83496e-06	1	1	0.428028	-1.17119	-3.59203e-06	1	1	0.0260851	-1.56186	-8.84055e-06	1	1	0.771953	1.06296	1.24293e-06	1	1	0.264117	-1.25457	-4.00559e-06	1	1	0.153423	-1.33357	-5.24852e-06	1	1	B2G	sodium channel protein 60E	Dapma7bEVm000264sc03124NoSplit		0035725 // sodium ion transmembrane transport (GO_REF:nd [ND]) /// 0034765 // regulation of ion transmembrane transport (GO_REF:nd [ND])	0001518 // voltage-gated sodium channel complex (GO_REF:nd [ND])
Dapma7bEVm000510sc02438NoSplit	152	83	-52	-1.44444	19.295	9.28614	-9.9898	-1.7471	1.50393	0.699517	-0.803849	-1.21598	12	0.712764	-1.09327	-2.08013e-06	1	1	0.457388	-1.1943	-3.96685e-06	1	1	0.012448	-1.82851	-1.10478e-05	1	1	0.713494	-1.09242	-1.88672e-06	1	1	0.033281	-1.67251	-8.96771e-06	1	1	0.0775153	-1.53102	-7.08099e-06	1	1	B2G	sodium/calcium exchanger 2-like	Dapma7bEVm000510sc02438NoSplit		0035725 // sodium ion transmembrane transport (GO_REF:nd [ND]) /// 0006816 // calcium ion transport (GO_REF:nd [ND]) /// 0007154 // cell communication (GO_REF:nd [ND])	0016021 // integral component of membrane (GO_REF:nd [ND])
Dapma7bEVm000520sc02167NoSplit	163	62	-64.6667	-2.03743	21.8092	10.3035	-10.3042	-2.41977	4.01066	1.27764	-1.46427	-1.55677	12	0.125304	-1.95597	-8.99376e-06	1	1	0.424353	-1.41614	-5.40746e-06	1	1	0.0348507	-2.54783	-1.11792e-05	1	1	0.4615	1.3812	3.5863e-06	1	1	0.556778	-1.30259	-2.18545e-06	1	1	0.184149	-1.79913	-5.77175e-06	1	1	B2G	sodium-coupled monocarboxylate transporter 1-like	Dapma7bEVm000520sc02167NoSplit		0055085 // transmembrane transport (GO_REF:nd [ND])	0016021 // integral component of membrane (GO_REF:nd [ND])
Dapma7bEVm000687sc01005NoSplit	38	18	-19	-2.58333	5.52656	2.05983	-2.90679	-3.05826	3.40298	1.35767	-1.66286	-5.3447	18	0.0181407	-2.79761	-2.91414e-06	1	0.979766	0.124905	-1.89376	-2.14041e-06	1	1	0.00775556	-3.14313	-3.09234e-06	1	1	0.392165	1.47728	7.73728e-07	1	1	0.849088	-1.1235	-1.78203e-07	1	1	0.241967	-1.65973	-9.51931e-07	1	1	B2G	organic cation transporter protein	Dapma7bEVm000687sc01005NoSplit		0055085 // transmembrane transport (GO_REF:nd [ND])	0016021 // integral component of membrane (GO_REF:nd [ND])
Dapma7bEVm001145sc01581NoSplit	176	64	-82.6667	-3.58333	25.5865	8.51184	-12.4353	-4.48275	4.37212	1.71456	-2.07844	-2.18105	12	0.0737805	-2.35712	-9.77772e-06	1	1	0.0450347	-2.61676	-1.04926e-05	1	1	0.00169805	-4.73346	-1.33947e-05	1	0.589726	0.830614	-1.11015	-7.14864e-07	1	1	0.150857	-2.00815	-3.61699e-06	1	1	0.22489	-1.8089	-2.90213e-06	1	1	B2G	monocarboxylate transporter 13-like isoform X1	Dapma7bEVm001145sc01581NoSplit		0015718 // monocarboxylic acid transport (GO_REF:nd [ND]) /// 0055085 // transmembrane transport (GO_REF:nd [ND])	0016021 // integral component of membrane (GO_REF:nd [ND])
Dapma7bEVm001866sc02167NoSplit	196	42	-70.6667	-1.69967	28.5486	5.26832	-12.0674	-2.01664	2.08555	0.511319	-0.916823	-1.2574	12	0.0274655	-1.8658	-1.17211e-05	1	1	0.0181216	-1.95276	-1.23239e-05	1	1	0.00719162	-2.13817	-1.34456e-05	1	1	0.880189	-1.0466	-6.02812e-07	1	1	0.637007	-1.14598	-1.7245e-06	1	1	0.757007	-1.09495	-1.12168e-06	1	1	B2G	glucose-6-phosphate exchanger SLC37A2 isoform X2	Dapma7bEVm001866sc02167NoSplit		0055085 // transmembrane transport (GO_REF:nd [ND])	0016021 // integral component of membrane (GO_REF:nd [ND])
Dapma7bEVm002214sc01348NoSplit	155	78	-42	-1.40256	15.4684	9.87323	-7.86038	-1.64698	1.44136	0.84283	-0.680889	-1.18907	12	0.502178	-1.19415	-3.37959e-06	1	1	0.289589	-1.32061	-5.04654e-06	1	1	0.0402913	-1.72194	-8.71518e-06	1	1	0.704284	-1.1059	-1.66694e-06	1	1	0.169966	-1.44198	-5.33558e-06	1	1	0.324938	-1.3039	-3.66864e-06	1	1	B2G	sodium-dependent nutrient amino acid transporter 1-like	Dapma7bEVm002214sc01348NoSplit		1902475 // L-alpha-amino acid transmembrane transport (GO_REF:nd [ND]) /// 0006836 // neurotransmitter transport (GO_REF:nd [ND])	0016021 // integral component of membrane (GO_REF:nd [ND]) /// 0005886 // plasma membrane (GO_REF:nd [ND])
Dapma7bEVm002255sc02581NoSplit	60	39	-32.3333	-3.77143	8.729	3.66547	-4.73702	-4.51546	3.27242	1.89323	-1.92095	-5.81608	18	0.0753598	-2.35274	-3.70215e-06	1	1	0.0521407	-2.52507	-3.88893e-06	1	1	0.00194739	-4.7315	-5.07806e-06	1	0.596211	0.890585	-1.07325	-1.86788e-07	1	1	0.168831	-2.01106	-1.37592e-06	1	1	0.227754	-1.8738	-1.18913e-06	1	1	B2G	putative inorganic phosphate cotransporter isoform X2	Dapma7bEVm002255sc02581NoSplit		0055085 // transmembrane transport (GO_REF:nd [ND])	0016021 // integral component of membrane (GO_REF:nd [ND])
Dapma7bEVm002563sc02649NoSplit	141	36	-58	-2.31818	20.5263	4.76162	-9.00491	-2.74085	2.69695	0.924113	-1.25737	-1.55028	12	0.106721	-1.78352	-6.60991e-06	1	1	0.00822763	-2.61948	-9.30219e-06	1	1	0.00337242	-2.91111	-9.8776e-06	1	0.732992	0.29503	-1.46872	-2.69228e-06	1	1	0.184546	-1.63223	-3.26769e-06	1	1	0.793472	-1.11133	-5.75411e-07	1	1	B2G	low density lipoprotein receptor, putative	Dapma7bEVm002563sc02649NoSplit		0015671 // oxygen transport (GO_REF:nd [ND])
Dapma7bEVm002696sc00568NoSplit	188	93	-74.3333	-1.4551	27.4256	12.6883	-13.8229	-1.72972	1.55582	0.716328	-0.756023	-1.1783	12	0.179861	-1.40715	-9.90806e-06	1	1	0.189022	-1.39937	-9.77288e-06	1	1	0.0197084	-1.81936	-1.54217e-05	1	1	0.983296	1.00556	1.35184e-07	1	1	0.319472	-1.29294	-5.51364e-06	1	1	0.306131	-1.30012	-5.64882e-06	1	1	B2G	High-affinity choline transporter 1	Dapma7bEVm002696sc00568NoSplit		0008292 // acetylcholine biosynthetic process (GO_REF:nd [ND]) /// 0015871 // choline transport (GO_REF:nd [ND]) /// 0055085 // transmembrane transport (GO_REF:nd [ND])	0016021 // integral component of membrane (GO_REF:nd [ND])
Dapma7bEVm003251sc01036NoSplit	67	15	-29	-3.35135	9.7388	2.41916	-4.37686	-4.10006	5.11918	1.41802	-1.93549	-5.58511	18	0.280937	-1.81931	-2.77109e-06	1	1	0.0502644	-2.98055	-4.08883e-06	1	1	0.0100436	-4.30552	-4.72416e-06	1	1	0.388129	-1.63829	-1.31774e-06	1	1	0.12922	-2.36657	-1.95306e-06	1	1	0.528352	-1.44454	-6.35325e-07	1	1	B2G	proton-coupled amino acid transporter-like protein pathetic isoform X4	Dapma7bEVm003251sc01036NoSplit		0003333 // amino acid transmembrane transport (GO_REF:nd [ND])	0016021 // integral component of membrane (GO_REF:nd [ND])
Dapma7bEVm003399sc01005NoSplit	102	11	-32.6667	-1.4135	14.9429	3.69661	-5.86953	-1.60545	1.55274	0.474136	-0.610972	-1.1865	12	0.113956	-1.4956	-5.41595e-06	1	1	0.0587956	-1.62109	-6.26187e-06	1	1	0.0378917	-1.69797	-6.71836e-06	1	1	0.770425	-1.0839	-8.45921e-07	1	1	0.630768	-1.13531	-1.30242e-06	1	1	0.863361	-1.04743	-4.56495e-07	1	1	B2G	Receptor-transporting protein 3	Dapma7bEVm003399sc01005NoSplit		0006612 // protein targeting to membrane (GO_REF:nd [ND]) /// 0051205 // protein insertion into membrane (GO_REF:nd [ND])
Dapma7bEVm003747sc01937NoSplit	141	64	-79.6667	-1.82699	19.0914	1.53715	-10.9958	-1.84596	1.57305	0.141789	-0.871138	-1.23728	12	0.00241227	-1.90809	-1.17057e-05	1	0.453389	0.0049704	-1.81644	-1.10553e-05	1	1	0.0328646	-1.56677	-8.89747e-06	1	1	0.829827	1.05045	6.50362e-07	1	1	0.360321	1.21785	2.80822e-06	1	1	0.50152	1.15936	2.15785e-06	1	1	B2G	proton-coupled amino acid transporter-like protein CG1139	Dapma7bEVm003747sc01937NoSplit		0003333 // amino acid transmembrane transport (GO_REF:nd [ND])	0016021 // integral component of membrane (GO_REF:nd [ND])
Dapma7bEVm004802sc02288NoSplit	19	12	-12.3333	-1.52857	3.18613	1.23459	-2.16438	-1.78707	1.3548	0.461433	-0.863419	-1.60345	18	0.140324	-1.47503	-1.64245e-06	1	1	0.181498	-1.42944	-1.53218e-06	1	1	0.0189713	-1.86977	-2.37241e-06	1	1	0.925651	1.03189	1.1027e-07	1	1	0.404499	-1.26762	-7.29962e-07	1	1	0.33008	-1.30805	-8.40232e-07	1	1	B2G	Uncharacterized protein APZ42_027894	Dapma7bEVm004802sc02288NoSplit		1902476 // chloride transmembrane transport (GO_REF:nd [ND])	0005886 // plasma membrane (GO_REF:nd [ND]) /// 0034707 // chloride channel complex (GO_REF:nd [ND])
Dapma7bEVm005558sc01581NoSplit	94	28	-36.3333	-1.42248	10.0606	4.42675	-6.43869	-1.62405	1.13911	0.453182	-0.705831	-1.21027	12	0.0535469	-1.5045	-5.81639e-06	1	1	0.483759	-1.16175	-2.41498e-06	1	1	0.0122926	-1.70225	-7.15574e-06	1	1	0.222353	1.29503	3.4014e-06	1	1	0.587603	-1.13144	-1.33936e-06	1	1	0.0723289	-1.46525	-4.74076e-06	1	1	B2G	b(0,+)-type amino acid transporter 1 isoform X2	Dapma7bEVm005558sc01581NoSplit		1902475 // L-alpha-amino acid transmembrane transport (GO_REF:nd [ND])	0016021 // integral component of membrane (GO_REF:nd [ND])
Dapma7bEVm006463sc00848NoSplit	465	166	-80.6667	-1.13884	38.5541	21.9085	-23.2591	-1.3439	0.725895	0.403634	-0.422465	-1.0695	5	0.280667	-1.20443	-1.60112e-05	1	1	0.245385	-1.22146	-1.71032e-05	1	1	0.0481592	-1.40629	-2.7254e-05	1	1	0.936778	-1.01414	-1.09202e-06	1	1	0.37018	-1.1676	-1.12428e-05	1	1	0.415669	-1.15132	-1.01508e-05	1	1	B2G	glutamate receptor ionotropic, kainate 2 isoform X3	Dapma7bEVm006463sc00848NoSplit		0035249 // synaptic transmission, glutamatergic (GO_REF:nd [ND]) /// 0034220 // ion transmembrane transport (GO_REF:nd [ND]) /// 0035235 // ionotropic glutamate receptor signaling pathway (GO_REF:nd [ND]) /// 0050804 // modulation of synaptic transmission (GO_REF:nd [ND]) /// 0060078 // regulation of postsynaptic membrane potential (GO_REF:nd [ND])	0045211 // postsynaptic membrane (GO_REF:nd [ND]) /// 0016021 // integral component of membrane (GO_REF:nd [ND]) /// 0030054 // cell junction (GO_REF:nd [ND])
Dapma7bEVm007312sc00197NoSplit	165	62	-51.3333	-1.53472	17.521	9.33976	-9.20401	-1.83278	1.50801	0.837011	-0.881522	-1.25493	12	0.546544	-1.16376	-2.95625e-06	1	1	0.435013	-1.21332	-3.69367e-06	1	1	0.01063	-1.90863	-1.00016e-05	1	1	0.866348	-1.04259	-7.37424e-07	1	1	0.0498853	-1.64006	-7.04538e-06	1	1	0.0743059	-1.57306	-6.30795e-06	1	1	B2G	aquaporin-12	Dapma7bEVm007312sc00197NoSplit		0055085 // transmembrane transport (GO_REF:nd [ND])	0005737 // cytoplasm (GO_REF:nd [ND]) /// 0016021 // integral component of membrane (GO_REF:nd [ND])
Dapma7bEVm009656sc01482NoSplit	215	92	-75.3333	-1.83395	31.3311	9.52574	-12.69	-2.22724	2.72551	0.918228	-1.07228	-1.32473	12	0.270407	-1.49956	-8.11563e-06	1	1	0.0871666	-1.88048	-1.14064e-05	1	1	0.0208652	-2.35659	-1.40237e-05	1	1	0.541681	-1.25402	-3.29077e-06	1	1	0.224663	-1.57152	-5.90811e-06	1	1	0.549559	-1.25319	-2.61735e-06	1	1	B2G	potassium voltage-gated channel protein Shaker isoform X1	Dapma7bEVm009656sc01482NoSplit		0034765 // regulation of ion transmembrane transport (GO_REF:nd [ND]) /// 0071805 // potassium ion transmembrane transport (GO_REF:nd [ND]) /// 0051260 // protein homooligomerization (GO_REF:nd [ND])	0008076 // voltage-gated potassium channel complex (GO_REF:nd [ND])
Dapma7bEVm009910sc02385NoSplit	32	26	-18.3333	-1.80882	5.17563	3.32334	-2.96958	-2.11229	1.81977	1.11182	-1.04476	-1.74994	18	0.262784	-1.44844	-1.82507e-06	1	1	0.562853	-1.21453	-1.04126e-06	1	1	0.0169759	-2.22417	-3.24453e-06	1	1	0.590022	1.19259	7.83811e-07	1	1	0.227519	-1.53557	-1.41946e-06	1	1	0.0690737	-1.8313	-2.20327e-06	1	1	B2G	glycine receptor subunit alpha-3	Dapma7bEVm009910sc02385NoSplit		0042391 // regulation of membrane potential (GO_REF:nd [ND]) /// 1902476 // chloride transmembrane transport (GO_REF:nd [ND]) /// 0050877 // neurological system process (GO_REF:nd [ND]) /// 0007165 // signal transduction (GO_REF:nd [ND]) /// 0007268 // chemical synaptic transmission (GO_REF:nd [ND])	0045202 // synapse (GO_REF:nd [ND]) /// 0005887 // integral component of plasma membrane (GO_REF:nd [ND]) /// 0043005 // neuron projection (GO_REF:nd [ND])
Dapma7bEVm009958sc02019NoSplit	97	55	-32.3333	-1.3452	10.7621	6.2161	-5.63477	-1.51147	1.05267	0.610331	-0.595566	-1.17215	18	0.518441	-1.16047	-2.39043e-06	1	1	0.700966	-1.09351	-1.47827e-06	1	1	0.0456191	-1.58384	-6.37227e-06	1	1	0.802761	1.06123	9.12162e-07	1	1	0.17851	-1.36482	-3.98184e-06	1	1	0.108195	-1.4484	-4.89401e-06	1	1	B2G	ABC protein, subfamily ABCG	Dapma7bEVm009958sc02019NoSplit		0055085 // transmembrane transport (GO_REF:nd [ND])	0016021 // integral component of membrane (GO_REF:nd [ND]) /// 0005886 // plasma membrane (GO_REF:nd [ND])
Dapma7bEVm010052sc00446NoSplit	90	35	-37	-1.52607	12.6631	6.45621	-6.80612	-1.85777	1.91277	0.762853	-0.946152	-1.32356	12	0.199235	-1.51312	-5.19713e-06	1	1	0.269446	-1.42878	-4.59921e-06	1	1	0.0421725	-1.92821	-7.37751e-06	1	1	0.866336	1.05903	5.97918e-07	1	1	0.45544	-1.27433	-2.18038e-06	1	1	0.35379	-1.34956	-2.7783e-06	1	1	B2G	b(0,+)-type amino acid transporter 1 isoform X4	Dapma7bEVm010052sc00446NoSplit		1902475 // L-alpha-amino acid transmembrane transport (GO_REF:nd [ND])	0016021 // integral component of membrane (GO_REF:nd [ND])
Dapma7bEVm010563sc02452NoSplit	331	133	-109.667	-1.91899	33.9088	22.6592	-15.0885	-2.12081	2.63776	1.33268	-1.08594	-1.29365	5	0.68592	-1.17579	-4.46976e-06	1	1	0.849067	-1.07936	-2.19824e-06	1	1	0.0472236	-2.22485	-1.64589e-05	1	1	0.833439	1.08934	2.27151e-06	1	1	0.112391	-1.89222	-1.19892e-05	1	1	0.0724253	-2.06126	-1.42607e-05	1	1	B2G	transient-receptor-potential-like protein	Dapma7bEVm010563sc02452NoSplit		0006828 // manganese ion transport (GO_REF:nd [ND]) /// 0070588 // calcium ion transmembrane transport (GO_REF:nd [ND]) /// 0051480 // regulation of cytosolic calcium ion concentration (GO_REF:nd [ND])	0005887 // integral component of plasma membrane (GO_REF:nd [ND]) /// 0034703 // cation channel complex (GO_REF:nd [ND])
Dapma7bEVm011252sc00327NoSplit	55	25	-21	-1.5	7.89855	3.35794	-3.73374	-1.75105	1.76545	0.770106	-0.801686	-1.35022	18	0.393944	-1.29118	-2.05167e-06	1	1	0.2039	-1.46133	-2.87206e-06	1	1	0.0412026	-1.84022	-4.15389e-06	1	1	0.68974	-1.13178	-8.2039e-07	1	1	0.250518	-1.42522	-2.10222e-06	1	1	0.466589	-1.25928	-1.28183e-06	1	1	B2G	potassium channel subfamily T member 2 isoform X9	Dapma7bEVm011252sc00327NoSplit		0042391 // regulation of membrane potential (GO_REF:nd [ND]) /// 0071805 // potassium ion transmembrane transport (GO_REF:nd [ND])	0016021 // integral component of membrane (GO_REF:nd [ND]) /// 0005886 // plasma membrane (GO_REF:nd [ND])
Dapma7bEVm011331sc00243NoSplit	38	13	-22.6667	-1.89474	5.20348	2.26396	-3.72028	-2.27772	1.7697	0.781672	-1.20304	-1.79507	18	0.0209857	-1.89858	-3.25713e-06	1	1	0.038695	-1.7709	-2.99579e-06	1	1	0.00211762	-2.34953	-3.95282e-06	1	0.607853	0.837395	1.0721	2.6134e-07	1	1	0.488658	-1.23752	-6.95693e-07	1	1	0.347548	-1.32674	-9.57032e-07	1	1	B2G	Sodium-independent sulfate anion transporter	Dapma7bEVm011331sc00243NoSplit		1902358 // sulfate transmembrane transport (GO_REF:nd [ND])	0005887 // integral component of plasma membrane (GO_REF:nd [ND])
Dapma7bEVm012130sc03147NoSplit	27	10	-14.6667	-4.66667	3.9248	1.32183	-2.07309	-4.89017	4.81802	1.90345	-2.55381	1.00257	18	0.00122527	-4.98696	-2.19709e-06	1	0.312008	0.0347146	-2.77654	-1.75838e-06	1	1	0.00402317	-4.22776	-2.09813e-06	1	0.831261	0.265885	1.79611	4.38711e-07	1	1	0.788609	1.17957	9.89575e-08	1	1	0.46883	-1.52268	-3.39754e-07	1	1	B2G	ABC protein, subfamily ABCG	Dapma7bEVm012130sc03147NoSplit		0055085 // transmembrane transport (GO_REF:nd [ND])	0016021 // integral component of membrane (GO_REF:nd [ND]) /// 0005886 // plasma membrane (GO_REF:nd [ND])
Dapma7bEVm015165sc01005NoSplit	86	40	-37.6667	-1.47679	12.5417	7.27716	-6.91983	-1.75547	1.64179	0.85375	-0.857086	-1.27278	12	0.143319	-1.54343	-5.89259e-06	1	1	0.218886	-1.44141	-5.12513e-06	1	1	0.0410264	-1.82944	-7.58785e-06	1	1	0.812667	1.07078	7.67465e-07	1	1	0.574766	-1.18531	-1.69526e-06	1	1	0.417301	-1.26921	-2.46272e-06	1	1	B2G	phosphatidylinositol transfer protein alpha isoform	Dapma7bEVm015165sc01005NoSplit		0015914 // phospholipid transport (GO_REF:nd [ND])
Dapma7bEVm015206sc00446NoSplit	63	31	-35	-2.01942	7.80143	5.25967	-5.56063	-2.41478	1.84025	1.14681	-1.28264	-1.65661	18	0.294033	-1.38972	-2.76012e-06	1	1	0.181465	-1.52298	-3.37982e-06	1	1	0.00395046	-2.49819	-5.90261e-06	1	0.819834	0.787794	-1.09589	-6.19702e-07	1	1	0.0655042	-1.79762	-3.14249e-06	1	1	0.119867	-1.64033	-2.52279e-06	1	1	B2G	b(0,+)-type amino acid transporter 1-like isoform X3	Dapma7bEVm015206sc00446NoSplit		1902475 // L-alpha-amino acid transmembrane transport (GO_REF:nd [ND])	0016021 // integral component of membrane (GO_REF:nd [ND])
Dapma7bEVm018580sc00626Split01	67	41	-40.3333	-2.40698	9.91675	4.73641	-5.65741	-2.45822	2.66621	1.21171	-1.43875	-1.80102	18	0.024377	-2.24367	-5.51972e-06	1	1	0.00904686	-2.59851	-6.12578e-06	1	1	0.0316884	-2.15049	-5.32741e-06	1	1	0.705858	-1.15815	-6.06061e-07	1	1	0.936198	1.04333	1.9231e-07	1	1	0.628029	1.20833	7.9837e-07	1	1	B2G	cell adhesion molecule 2-like	Dapma7bEVm018580sc00626Split01		0035725 // sodium ion transmembrane transport (GO_REF:nd [ND])	0016021 // integral component of membrane (GO_REF:nd [ND])
Dapma7bEVm020057sc01361NoSplit	1511	924	-467.333	-1.80023	198.242	115.387	-78.867	-2.19393	3.12751	1.70903	-1.01328	-1.17105	19	0.685511	-1.17375	-2.26237e-05	1	1	0.0577821	-2.13446	-8.12288e-05	1	1	0.0353922	-2.32355	-8.70556e-05	1	1	0.133016	-1.8185	-5.86051e-05	1	1	0.0869816	-1.97959	-6.44319e-05	1	1	0.83155	-1.08859	-5.82685e-06	1	1	B2G	2-domain hemoglobin	Dapma7bEVm020057sc01361NoSplit		0015671 // oxygen transport (GO_REF:nd [ND])	0005576 // extracellular region (GO_REF:nd [ND]) /// 0005833 // hemoglobin complex (GO_REF:nd [ND])
Dapma7bEVm020640sc00106NoSplit	1104	313	-347.667	-1.46232	126.518	67.1595	-63.9181	-1.73071	1.75568	0.850527	-0.804882	-1.12519	19	0.270736	-1.32777	-3.88767e-05	1	1	0.265897	-1.33145	-3.92042e-05	1	1	0.0218193	-1.81052	-7.05018e-05	1	1	0.9923	-1.00277	-3.27518e-07	1	1	0.22925	-1.36358	-3.16251e-05	1	1	0.23347	-1.35981	-3.12976e-05	1	1	B2G	calcium-transporting ATPase sarcoplasmic/endoplasmic reticulum type isoform X1	Dapma7bEVm020640sc00106NoSplit		0099132 /// 1902600 // hydrogen ion transmembrane transport (GO_REF:nd [ND]) /// 0070588 // calcium ion transmembrane transport (GO_REF:nd [ND]) /// 0006874 // cellular calcium ion homeostasis (GO_REF:nd [ND])	0016021 // integral component of membrane (GO_REF:nd [ND]) /// 0033017 // sarcoplasmic reticulum membrane (GO_REF:nd [ND])
Dapma7bEVm021553sc01361NoSplit	36	11	-17	-9.5	5.23164	1.08097	-2.39527	-10.0711	#DIV/0!	1.1833	#DIV/0!	0	18	0.00387767	-10.1596	-2.57382e-06	1	0.555189	0.0162965	-5.82562	-2.36477e-06	1	1	0.012082	-7.18544	-2.45751e-06	1	1	0.563932	1.74395	2.09049e-07	1	1	0.751272	1.41392	1.16309e-07	1	1	0.900468	-1.23342	-9.27395e-08	1	1	B2G	hemoglobin	Dapma7bEVm021553sc01361NoSplit		0015671 // oxygen transport (GO_REF:nd [ND])	0005576 // extracellular region (GO_REF:nd [ND]) /// 0005833 // hemoglobin complex (GO_REF:nd [ND])
Dapma7bEVm022594co33093NoSplit	38	14	-18.3333	-4.4375	5.52442	2.01008	-2.68313	-5.40176	4.33259	1.85007	-2.11776	1.85479	18	0.1772	-2.00834	-1.75826e-06	1	1	0.0331296	-3.00798	-2.33774e-06	1	1	0.00185716	-5.59803	-2.8764e-06	1	0.59155	0.446087	-1.49774	-5.79484e-07	1	1	0.0701367	-2.78739	-1.11814e-06	1	1	0.318329	-1.86106	-5.38657e-07	1	1	B2G	uncharacterized transporter slc-17.2-like	Dapma7bEVm022594co33093NoSplit		0055085 // transmembrane transport (GO_REF:nd [ND])	0016021 // integral component of membrane (GO_REF:nd [ND])
Dapma7bEVm023877sc02569NoSplit	113	41	-44	-1.81481	16.4641	7.46629	-7.39127	-2.19053	2.22942	0.996593	-1.04284	-1.40136	12	0.319661	-1.40739	-4.15233e-06	1	1	0.456982	-1.2928	-3.2489e-06	1	1	0.0149955	-2.31099	-8.13768e-06	1	1	0.799841	1.08864	9.03433e-07	1	1	0.151207	-1.64204	-3.98534e-06	1	1	0.0896561	-1.78759	-4.88878e-06	1	1	B2G	acetylcholine receptor subunit alpha-like 1	Dapma7bEVm023877sc02569NoSplit		0042391 // regulation of membrane potential (GO_REF:nd [ND]) /// 0034220 // ion transmembrane transport (GO_REF:nd [ND]) /// 0050877 // neurological system process (GO_REF:nd [ND]) /// 0007165 // signal transduction (GO_REF:nd [ND]) /// 0007268 // chemical synaptic transmission (GO_REF:nd [ND])	0045202 // synapse (GO_REF:nd [ND]) /// 0005887 // integral component of plasma membrane (GO_REF:nd [ND]) /// 0043005 // neuron projection (GO_REF:nd [ND])
Dapma7bEVm024401sc03323NoSplit	369	173	-125.667	-1.62109	47.6865	22.9138	-22.0378	-1.94614	2.09525	0.944435	-0.953853	-1.21096	5	0.447111	-1.27594	-1.02497e-05	1	1	0.331463	-1.36469	-1.26655e-05	1	1	0.0269392	-2.04402	-2.42078e-05	1	1	0.835048	-1.06956	-2.41577e-06	1	1	0.143336	-1.60198	-1.39581e-05	1	1	0.209946	-1.49779	-1.15423e-05	1	1	B2G	Protein translocase subunit secA	Dapma7bEVm024401sc03323NoSplit		0006605 // protein targeting (GO_REF:nd [ND]) /// 0017038 // protein import (GO_REF:nd [ND]) /// 0071806 // protein transmembrane transport (GO_REF:nd [ND])	0016021 // integral component of membrane (GO_REF:nd [ND]) /// 0005623 // cell (GO_REF:nd [ND])
Dapma7bEVm027645sc02861NoSplit	161	35	-52.3333	-1.4645	22.7473	9.24578	-9.92614	-1.7648	1.93425	0.80648	-0.860657	-1.238	12	0.229545	-1.39895	-6.84252e-06	1	1	0.325699	-1.31507	-5.74857e-06	1	1	0.0284041	-1.849	-1.10172e-05	1	1	0.832622	1.06378	1.09395e-06	1	1	0.32076	-1.3217	-4.17465e-06	1	1	0.225469	-1.406	-5.2686e-06	1	1	B2G	organic cation transporter protein	Dapma7bEVm027645sc02861NoSplit		0055085 // transmembrane transport (GO_REF:nd [ND])	0016021 // integral component of membrane (GO_REF:nd [ND])
[truncated: 273 more columns]

## Sheet: Male-biased binary
Feature ID	Experiment - Range (original values)	Experiment - IQR (original values)	Experiment - Difference (original values)	Experiment - Fold Change (original values)	Experiment - Range (normalized values)	Experiment - IQR (normalized values)	Experiment - Difference (normalized values)	Experiment - Fold Change (normalized values)	Experiment - Range (transformed values)	Experiment - IQR (transformed values)	Experiment - Difference (transformed values)	Experiment - Fold Change (Transformed values)	Experiment - Cluster	EDGE test: NIES female vs Line A male, tagwise dispersions - P-value	EDGE test: NIES female vs Line A male, tagwise dispersions - Fold change	EDGE test: NIES female vs Line A male, tagwise dispersions - Weighted difference	EDGE test: NIES female vs Line A male, tagwise dispersions - Bonferroni	EDGE test: NIES female vs Line A male, tagwise dispersions - FDR p-value correction	EDGE test: NIES female vs Line B male, tagwise dispersions - P-value	EDGE test: NIES female vs Line B male, tagwise dispersions - Fold change	EDGE test: NIES female vs Line B male, tagwise dispersions - Weighted difference	EDGE test: NIES female vs Line B male, tagwise dispersions - Bonferroni	EDGE test: NIES female vs Line B male, tagwise dispersions - FDR p-value correction	EDGE test: NIES female vs NIES male, tagwise dispersions - P-value	EDGE test: NIES female vs NIES male, tagwise dispersions - Fold change	EDGE test: NIES female vs NIES male, tagwise dispersions - Weighted difference	EDGE test: NIES female vs NIES male, tagwise dispersions - Bonferroni	EDGE test: NIES female vs NIES male, tagwise dispersions - FDR p-value correction	EDGE test: Line A male vs Line B male, tagwise dispersions - P-value	EDGE test: Line A male vs Line B male, tagwise dispersions - Fold change	EDGE test: Line A male vs Line B male, tagwise dispersions - Weighted difference	EDGE test: Line A male vs Line B male, tagwise dispersions - Bonferroni	EDGE test: Line A male vs Line B male, tagwise dispersions - FDR p-value correction	EDGE test: Line A male vs NIES male, tagwise dispersions - P-value	EDGE test: Line A male vs NIES male, tagwise dispersions - Fold change	EDGE test: Line A male vs NIES male, tagwise dispersions - Weighted difference	EDGE test: Line A male vs NIES male, tagwise dispersions - Bonferroni	EDGE test: Line A male vs NIES male, tagwise dispersions - FDR p-value correction	EDGE test: Line B male vs NIES male, tagwise dispersions - P-value	EDGE test: Line B male vs NIES male, tagwise dispersions - Fold change	EDGE test: Line B male vs NIES male, tagwise dispersions - Weighted difference	EDGE test: Line B male vs NIES male, tagwise dispersions - Bonferroni	EDGE test: Line B male vs NIES male, tagwise dispersions - FDR p-value correction	Annotations - Database	Annotations - Database identifier	Annotations - Database symbol	Annotations - Qualifier	Annotations - GO biological process	Annotations - GO cellular component
Dapma7bEVm000361sc00031NoSplit	299	77	120	3.6087	43.1221	9.17848	17.0907	3.80434	5.0862	1.05053	2.11814	2.01389	8	0.00270222	3.68581	1.65833e-05	1	0.464594	0.390489	1.45155	2.78808e-06	1	1	0.0175888	2.78239	1.10052e-05	1	1	0.029654	-2.53922	-1.37952e-05	1	1	0.505164	-1.32469	-5.57808e-06	1	1	0.127308	1.91684	8.21715e-06	1	1
Dapma7bEVm000672sc02581NoSplit	205	43	85	6.93023	29.6432	6.78057	12.0276	7.07947	4.12361	1.70226	2.28584	3.34738	17	7.28136e-05	6.60757	1.16092e-05	1	0.0553254	0.0104451	3.34088	4.84627e-06	1	1	0.0173924	3.0631	4.2712e-06	1	1	0.121189	-1.9778	-6.76297e-06	1	1	0.0822385	-2.15715	-7.33805e-06	1	1	0.857673	-1.09068	-5.75073e-07	1	1	B2G	putative mediator of RNA polymerase II transcription subunit 12 isoform X2	Dapma7bEVm000672sc02581NoSplit			0016021 // integral component of membrane (GO_REF:nd [ND])
Dapma7bEVm000751sc03124NoSplit	659	436	384.333	3.22158	92.2094	64.8706	42.9806	2.83128	4.04229	1.84596	1.80734	1.43304	14	0.176439	1.8974	2.12258e-05	1	1	0.158122	1.95201	2.25176e-05	1	1	0.0334288	2.7659	4.17682e-05	1	1	0.953235	1.02878	1.29182e-06	1	1	0.422589	1.45774	2.05424e-05	1	1	0.45823	1.41695	1.92506e-05	1	1	B2G	tyrosine-protein phosphatase non-receptor type 23-like	Dapma7bEVm000751sc03124NoSplit
Dapma7bEVm000768sc00687NoSplit	877	231	426.333	1.70624	92.1431	25.8175	48.9945	1.59493	1.29333	0.336857	0.682001	1.10752	14	0.00599798	1.53225	4.50187e-05	1	0.644012	0.180581	1.23093	1.95328e-05	1	1	0.0276822	1.4072	3.44421e-05	1	1	0.157308	-1.24479	-2.54859e-05	1	1	0.581587	-1.08886	-1.05766e-05	1	1	0.388177	1.1432	1.49094e-05	1	1	B2G	Uncharacterized protein APZ42_017147	Dapma7bEVm000768sc00687NoSplit			0016021 // integral component of membrane (GO_REF:nd [ND])
Dapma7bEVm000772sc00868NoSplit	3914	1663	1363.33	3.82654	564.405	252.438	180.536	3.75819	4.42956	2.26125	1.77343	1.30295	22	0.0205506	3.6106	0.000173125	1	1	0.180047	2.0717	7.1071e-05	1	1	0.0321217	3.26289	0.000150067	1	1	0.304139	-1.74282	-0.000102054	1	1	0.850692	-1.10656	-2.30586e-05	1	1	0.399861	1.57499	7.89957e-05	1	1
Dapma7bEVm000944sc03124NoSplit	208	72	78.3333	6	30.0004	10.621	11.1435	6.23671	5.71726	2.54802	2.19404	3.98989	17	0.00921752	5.96277	1.07571e-05	1	0.761804	0.130015	2.77383	3.84486e-06	1	1	0.0493428	3.76491	5.99309e-06	1	1	0.235629	-2.14965	-6.91219e-06	1	1	0.47498	-1.58377	-4.76396e-06	1	1	0.636276	1.3573	2.14823e-06	1	1	B2G	larval cuticle protein 1-like	Dapma7bEVm000944sc03124NoSplit			0016021 // integral component of membrane (GO_REF:nd [ND])
Dapma7bEVm001236sc01005NoSplit	315	112	146.667	2.07843	45.3296	17.7568	17.7204	1.95151	2.0102	0.935033	0.821841	1.19563	8	0.0163052	1.85951	1.64701e-05	1	0.94596	0.371039	1.25939	4.97044e-06	1	1	0.0396918	1.70143	1.34409e-05	1	1	0.128107	-1.47652	-1.14997e-05	1	1	0.729041	-1.09291	-3.02919e-06	1	1	0.241052	1.351	8.47047e-06	1	1	B2G	Very-long-chain 3-oxoacyl-CoA reductase	Dapma7bEVm001236sc01005NoSplit			0016021 // integral component of membrane (GO_REF:nd [ND])
Dapma7bEVm001586sc00446NoSplit	1169	310	393	4.02308	168.577	44.2229	56.482	4.22075	4.54275	1.64914	1.7171	1.43305	7	0.0050081	4.04779	5.4253e-05	1	0.596707	0.19128	1.887	1.57893e-05	1	1	0.0286341	2.93257	3.44012e-05	1	1	0.115815	-2.14509	-3.84636e-05	1	1	0.502351	-1.38029	-1.98518e-05	1	1	0.360592	1.55409	1.86119e-05	1	1	B2G	Sulfotransferase family cytosolic 1B member	Dapma7bEVm001586sc00446NoSplit
Dapma7bEVm001926sc00647Split01	396	97	215.667	3.04101	57.7922	11.9724	29.9444	3.06066	2.3546	0.592312	1.48674	1.3851	8	1.75425e-05	2.90301	2.8657e-05	0.826411	0.0201564	0.000134527	2.57294	2.36866e-05	1	0.121874	0.0135765	1.83422	1.25624e-05	1	1	0.618249	-1.12828	-4.9704e-06	1	1	0.0569935	-1.58269	-1.60947e-05	1	1	0.160046	-1.40274	-1.11243e-05	1	1	B2G	Uncharacterized protein APZ42_017057	Dapma7bEVm001926sc00647Split01			0016021 // integral component of membrane (GO_REF:nd [ND])
Dapma7bEVm001934sc01574Split02	3544	1216	1197	3.9975	510.988	179.448	171.57	4.14511	4.02573	2.10431	1.5997	1.2811	22	0.00678324	3.95307	0.000164413	1	0.678454	0.179059	1.94445	5.25825e-05	1	1	0.0316814	2.93569	0.00010777	1	1	0.151619	-2.033	-0.00011183	1	1	0.544327	-1.34655	-5.66428e-05	1	1	0.402277	1.50978	5.51875e-05	1	1
Dapma7bEVm002499sc00024NoSplit	1889	733	644.333	3.48458	274.346	106.22	92.0224	3.58415	3.82702	2.11677	1.55048	1.30292	7	0.00993181	3.39727	8.77089e-05	1	0.786349	0.136767	2.00106	3.66256e-05	1	1	0.028063	2.81339	6.63464e-05	1	1	0.253408	-1.69774	-5.10833e-05	1	1	0.682724	-1.20754	-2.13626e-05	1	1	0.461137	1.40595	2.97208e-05	1	1
Dapma7bEVm002775sc00687NoSplit	943	308	551	1.87184	82.4285	24.528	53.25	1.61851	1.15902	0.288534	0.715581	1.11172	14	0.0789234	1.30112	2.66338e-05	1	1	0.00646335	1.50363	4.45447e-05	1	1	0.00301552	1.55908	4.94491e-05	1	0.696363	0.332355	1.15564	1.79108e-05	1	1	0.225014	1.19825	2.28153e-05	1	1	0.809131	1.03688	4.90444e-06	1	1	B2G	WSC domain-containing protein 1-like isoform X1	Dapma7bEVm002775sc00687NoSplit			0016021 // integral component of membrane (GO_REF:nd [ND])
Dapma7bEVm003169sc03025NoSplit	155	31	58.3333	26	22.3593	3.5562	8.32681	27.5111	#DIV/0!	1.83902	#DIV/0!	0	17	3.85159e-05	24.9703	8.07246e-06	1	0.0370295	0.0150581	6.25792	1.77071e-06	1	1	0.00149553	11.0664	3.39005e-06	1	0.576716	0.0406331	-3.99019	-6.30175e-06	1	1	0.221068	-2.25641	-4.68241e-06	1	1	0.391974	1.76838	1.61934e-06	1	1
Dapma7bEVm003526sc01253NoSplit	112	57	55.3333	2.14483	16.1296	4.62056	6.01018	1.91526	2.44352	0.669738	0.935761	1.35665	17	0.0429666	1.83733	5.63211e-06	1	1	0.364023	1.31534	2.12105e-06	1	1	0.046801	1.81066	5.4527e-06	1	1	0.253039	-1.39685	-3.51106e-06	1	1	0.961104	-1.01473	-1.79411e-07	1	1	0.273726	1.37657	3.33165e-06	1	1
Dapma7bEVm003905sc00944NoSplit	168	104	105.667	#DIV/0!	17.7446	15.0024	12.8752	#DIV/0!	#DIV/0!	2.22269	#DIV/0!	0	17	0.00216607	302.05	4.84452e-06	1	0.434859	0.000438116	788.705	1.26758e-05	1	0.2776	0.0231162	71.6133	1.13632e-06	1	1	0.426209	2.61118	7.83131e-06	1	1	0.244056	-4.21779	-3.7082e-06	1	1	0.0636196	-11.0134	-1.15395e-05	1	1	B2G	Zinc finger Ran-binding domain-containing protein 2	Dapma7bEVm003905sc00944NoSplit			0005634 // nucleus (GO_REF:nd [ND])
Dapma7bEVm003933sc01253NoSplit	365	155	216	1.83077	30.3699	11.4868	20.4727	1.57627	1.03946	0.33723	0.669796	1.13039	8	0.0265438	1.41777	1.52743e-05	1	1	0.151947	1.25287	9.24532e-06	1	1	0.00784487	1.51659	1.88872e-05	1	1	0.428417	-1.13162	-6.029e-06	1	1	0.667365	1.0697	3.61288e-06	1	1	0.219207	1.21049	9.64188e-06	1	1
Dapma7bEVm004290sc01036NoSplit	538	286	274.333	7.23485	77.5955	35.7064	31.4984	6.32354	5.50766	2.52602	2.85906	2.26176	14	0.0036793	5.57622	2.7431e-05	1	0.545058	0.0609876	2.94752	1.16739e-05	1	1	0.0022541	6.14913	3.08652e-05	1	0.613805	0.257912	-1.89184	-1.57571e-05	1	1	0.862417	1.10274	3.43421e-06	1	1	0.192842	2.08621	1.91913e-05	1	1	B2G	Sulfotransferase family cytosolic 1B member	Dapma7bEVm004290sc01036NoSplit
Dapma7bEVm004382sc03057NoSplit	103	33	89	2.35533	15.7297	6.79719	12.0774	2.33601	1.5107	0.593522	1.21638	1.38312	17	6.91694e-05	2.22581	1.14854e-05	1	0.0552288	0.00930468	1.69332	6.49622e-06	1	1	0.0130553	1.64668	6.05914e-06	1	1	0.163436	-1.31446	-4.98922e-06	1	1	0.121249	-1.3517	-5.42629e-06	1	1	0.898032	-1.02833	-4.37077e-07	1	1	B2G	Epidermal retinol dehydrogenase 2	Dapma7bEVm004382sc03057NoSplit			0016020 // membrane (GO_REF:nd [ND]) /// 0005811 // lipid particle (GO_REF:nd [ND])
Dapma7bEVm004472sc02916Split01	3919	2412	1737	8.15797	565.254	331.331	205.812	7.22693	7.32928	4.02399	2.972	1.64555	22	0.0281314	6.56223	0.000185005	1	1	0.111746	3.76107	9.1836e-05	1	1	0.0233695	7.03285	0.000200659	1	1	0.492487	-1.74478	-9.31692e-05	1	1	0.931679	1.07172	1.56533e-05	1	1	0.440933	1.86991	0.000108823	1	1
Dapma7bEVm004561sc00895Split01	88	54	54.6667	2.13103	12.6155	8.09903	5.92667	1.89374	1.71567	1.00373	0.873948	1.32232	17	0.153614	1.52278	3.57649e-06	1	1	0.0680983	1.70822	4.84517e-06	1	1	0.0428144	1.8036	5.49766e-06	1	1	0.698326	1.12178	1.26868e-06	1	1	0.562264	1.18441	1.92118e-06	1	1	0.857956	1.05583	6.52495e-07	1	1	B2G	ATPase family AAA domain-containing protein 5	Dapma7bEVm004561sc00895Split01			0005634 // nucleus (GO_REF:nd [ND])
Dapma7bEVm004663sc00056NoSplit	877	376	443.667	1.69795	86.3174	34.1861	39.3914	1.45281	1.14708	0.426721	0.548185	1.08527	14	0.0735853	1.35229	3.1521e-05	1	1	0.187655	1.249	2.22786e-05	1	1	0.0470338	1.39772	3.55852e-05	1	1	0.637042	-1.0827	-9.24234e-06	1	1	0.845874	1.03359	4.06427e-06	1	1	0.503679	1.11907	1.33066e-05	1	1	B2G	4-coumarate--CoA ligase family protein	Dapma7bEVm004663sc00056NoSplit
Dapma7bEVm004869sc00944NoSplit	6014	1972	2870	1.93862	721.818	240.905	282.601	1.68057	2.00897	0.56171	0.804128	1.09332	22	0.0182279	1.62397	0.000264001	1	0.979766	0.0832774	1.42613	0.000180296	1	1	0.0176997	1.62757	0.000265527	1	1	0.525213	-1.13872	-8.37057e-05	1	1	0.991623	1.00222	1.52537e-06	1	1	0.518157	1.14125	8.52311e-05	1	1	B2G	caveolin, putative	Dapma7bEVm004869sc00944NoSplit			0005794 // Golgi apparatus (GO_REF:nd [ND]) /// 0016021 // integral component of membrane (GO_REF:nd [ND]) /// 0044459 // plasma membrane part (GO_REF:nd [ND])
Dapma7bEVm005266sc00024NoSplit	115	72	73.3333	2.12821	14.5107	6.99128	7.49761	1.84125	1.49338	0.801892	0.855558	1.27151	17	0.09007	1.56114	5.16693e-06	1	1	0.386485	1.25966	2.39098e-06	1	1	0.0310816	1.7586	6.98518e-06	1	1	0.412688	-1.23933	-2.77595e-06	1	1	0.648716	1.12649	1.81825e-06	1	1	0.198913	1.39609	4.5942e-06	1	1	B2G	annexin B10	Dapma7bEVm005266sc00024NoSplit
Dapma7bEVm005404sc00944Split02	385	260	284	4.47755	50.9757	28.3196	35.6915	4.21303	2.67729	1.37634	2.06521	1.59973	8	7.97619e-06	3.22416	2.55018e-05	0.37575	0.0109854	1.19772e-07	4.04024	3.48588e-05	0.00564236	0.000331904	7.50433e-06	3.23083	2.55783e-05	0.353521	0.0207954	0.369631	1.25311	9.35702e-06	1	1	1	1.00207	7.65102e-08	1	1	0.372122	-1.25053	-9.28051e-06	1	1
Dapma7bEVm005526sc00084NoSplit	92	53	52	3.22857	13.5072	4.40555	5.85145	2.83415	2.60848	1.15121	1.48044	1.88786	17	0.0347467	2.26535	4.18778e-06	1	1	0.120979	1.83312	2.75727e-06	1	1	0.0098186	2.69563	5.61184e-06	1	1	0.567717	-1.23579	-1.43051e-06	1	1	0.655366	1.18994	1.42405e-06	1	1	0.30242	1.47052	2.85456e-06	1	1	B2G	Esterase FE4	Dapma7bEVm005526sc00084NoSplit			0005615 // extracellular space (GO_REF:nd [ND])
Dapma7bEVm005551sc02902NoSplit	727	203	357.667	2.48821	64.3004	24.4414	35.8154	2.10791	2.23823	0.543648	1.1898	1.24386	14	0.00189729	2.01874	3.35851e-05	1	0.407259	0.00404847	1.91411	3.01356e-05	1	0.958389	0.00143429	2.05546	3.47958e-05	1	0.570719	0.813879	-1.05466	-3.44946e-06	1	1	0.938792	1.01819	1.21077e-06	1	1	0.752477	1.07385	4.66024e-06	1	1	B2G	putative UDP-glucuronosyltransferase	Dapma7bEVm005551sc02902NoSplit			0016021 // integral component of membrane (GO_REF:nd [ND]) /// 0043231 // intracellular membrane-bounded organelle (GO_REF:nd [ND])
Dapma7bEVm005845sc01009NoSplit	219	81	108.333	1.90529	19.3071	10.7055	11.1682	1.68107	1.2893	0.629047	0.757843	1.18861	17	0.0338959	1.54324	9.17274e-06	1	1	0.018947	1.61452	1.03763e-05	1	1	0.0281742	1.56348	9.51451e-06	1	1	0.826224	1.04619	1.20359e-06	1	1	0.953894	1.01312	3.41767e-07	1	1	0.877982	-1.03265	-8.61825e-07	1	1	B2G	protein tincar isoform X1	Dapma7bEVm005845sc01009NoSplit			0016021 // integral component of membrane (GO_REF:nd [ND])
Dapma7bEVm006387sc00868Split02	1338	740	540.333	4.1354	192.953	102.811	65.9148	3.82107	4.6774	2.60233	1.9805	1.46199	7	0.020857	3.6836	6.33749e-05	1	1	0.130284	2.31596	3.10773e-05	1	1	0.0249375	3.5362	5.98939e-05	1	1	0.397728	-1.59052	-3.22975e-05	1	1	0.941003	-1.04168	-3.48093e-06	1	1	0.440294	1.52688	2.88166e-05	1	1
Dapma7bEVm006394sc00725NoSplit	1022	406	520.667	1.89977	109.167	51.3711	50.5044	1.639	1.70906	0.721828	0.783418	1.12586	14	0.474739	1.17802	1.436e-05	1	1	0.345194	1.2413	1.94649e-05	1	1	0.0439793	1.58731	4.73768e-05	1	1	0.819939	1.05372	5.1049e-06	1	1	0.192549	1.34745	3.30169e-05	1	1	0.282593	1.27875	2.7912e-05	1	1
Dapma7bEVm006446sc03217NoSplit	142	51	73.3333	2.45695	13.092	7.61319	7.466	2.09022	1.89916	1.01068	1.07831	1.39389	17	0.212483	1.45454	3.2016e-06	1	1	0.182939	1.49319	3.47382e-06	1	1	0.0188174	2.01382	7.14091e-06	1	1	0.943191	1.02657	2.72214e-07	1	1	0.269733	1.3845	3.93931e-06	1	1	0.308299	1.34867	3.6671e-06	1	1
Dapma7bEVm006659sc01005NoSplit	81	38	56.3333	2.57944	8.99626	4.14821	5.91356	2.20979	1.61518	0.818705	1.12964	1.49446	17	0.202241	1.36209	1.83164e-06	1	1	0.0147839	1.78471	3.96945e-06	1	1	0.00131993	2.1237	5.68423e-06	1	0.570464	0.237974	1.31027	2.13781e-06	1	1	0.0493906	1.55914	3.85259e-06	1	1	0.453091	1.18994	1.71478e-06	1	1	B2G	Uncharacterized protein APZ42_020582	Dapma7bEVm006659sc01005NoSplit			0016021 // integral component of membrane (GO_REF:nd [ND])
Dapma7bEVm006743sc00007NoSplit	84	28	43	2.04032	8.05358	2.68871	4.21532	1.7559	1.76956	0.452499	0.907244	1.38084	17	0.0480153	1.61994	3.56271e-06	1	1	0.323766	1.28203	1.62078e-06	1	1	0.0299993	1.69493	3.99368e-06	1	1	0.331274	-1.26357	-1.94193e-06	1	1	0.860778	1.04629	4.30969e-07	1	1	0.243536	1.32207	2.3729e-06	1	1	B2G	DC-STAMP domain-containing protein 2	Dapma7bEVm006743sc00007NoSplit			0016021 // integral component of membrane (GO_REF:nd [ND])
Dapma7bEVm006928sc02850NoSplit	211	92	114.333	2.24275	27.501	11.06	11.8869	1.95089	2.30524	0.834271	1.02677	1.28884	17	0.0810277	1.65092	8.31315e-06	1	1	0.338312	1.31916	4.07616e-06	1	1	0.0273457	1.88529	1.13064e-05	1	1	0.432781	-1.25149	-4.23699e-06	1	1	0.643396	1.14196	2.99324e-06	1	1	0.210392	1.42916	7.23023e-06	1	1
Dapma7bEVm007089sc02066NoSplit	1079	181	502.667	1.74802	90.4538	33.3077	46.308	1.50702	1.35834	0.380682	0.645422	1.09999	14	0.140103	1.31225	2.91416e-05	1	1	0.158972	1.2964	2.76626e-05	1	1	0.0401892	1.4593	4.28656e-05	1	1	0.947587	-1.01222	-1.47905e-06	1	1	0.563939	1.11206	1.3724e-05	1	1	0.519011	1.12565	1.5203e-05	1	1	B2G	Uncharacterized protein APZ42_026233	Dapma7bEVm007089sc02066NoSplit			0016021 // integral component of membrane (GO_REF:nd [ND])
Dapma7bEVm007306sc01223Split02	640	129	444	6.3494	59.0865	11.8985	49.8474	5.41116	3.09244	0.301013	2.47133	1.71436	14	8.77466e-20	5.12252	4.79309e-05	4.13365e-15	2.06683e-15	1.04289e-18	4.86643	4.49535e-05	4.91296e-14	1.63765e-14	3.34448e-20	5.21446	4.89999e-05	1.57555e-15	7.87776e-16	0.756954	-1.05262	-2.97735e-06	1	1	0.918659	1.01795	1.06902e-06	1	1	0.676931	1.07152	4.04637e-06	1	1
Dapma7bEVm007456sc02850NoSplit	200	76	95.6667	2.01773	27.9263	9.31274	10.0584	1.7862	2.16798	0.686547	0.818822	1.22644	17	0.0385058	1.71396	9.35452e-06	1	1	0.322556	1.29476	3.86203e-06	1	1	0.0461657	1.67787	8.88167e-06	1	1	0.275116	-1.32377	-5.4925e-06	1	1	0.938827	-1.02151	-4.72855e-07	1	1	0.310137	1.29589	5.01964e-06	1	1
Dapma7bEVm007783sc02850NoSplit	104	44	45	4.55263	14.9981	4.96662	6.20007	4.60207	4.74423	1.52221	2.15565	5.19157	17	0.00127546	4.38033	5.97737e-06	1	0.319605	0.0177688	2.94929	3.44689e-06	1	1	0.00343225	3.79727	4.94635e-06	1	0.741696	0.367662	-1.48521	-2.53048e-06	1	1	0.745115	-1.15355	-1.03102e-06	1	1	0.57383	1.28752	1.49946e-06	1	1	B2G	Uncharacterized protein APZ42_030482	Dapma7bEVm007783sc02850NoSplit			0016021 // integral component of membrane (GO_REF:nd [ND])
Dapma7bEVm007819sc00687NoSplit	54	30	30	2.57895	5.2379	3.43327	3.93631	2.52117	1.76675	1.04665	1.33042	1.98506	17	0.00260294	2.4115	3.7952e-06	1	0.462006	0.129078	1.58711	1.5786e-06	1	1	0.0126176	2.07825	2.89917e-06	1	1	0.137859	-1.51943	-2.2166e-06	1	1	0.594956	-1.16035	-8.96029e-07	1	1	0.354143	1.30946	1.32057e-06	1	1
Dapma7bEVm008357sc03033NoSplit	89	35	43.6667	2.09167	8.0968	4.62605	4.29226	1.78755	1.6152	0.79297	0.840161	1.34801	17	0.0643784	1.64776	3.63867e-06	1	1	0.0754391	1.62262	3.49747e-06	1	1	0.0448261	1.71791	4.03275e-06	1	1	0.956646	-1.01549	-1.41199e-07	1	1	0.887919	1.04258	3.94083e-07	1	1	0.831128	1.05873	5.35282e-07	1	1
Dapma7bEVm008822sc00930NoSplit	60	25	36.3333	2.26744	7.33534	3.44102	4.1735	2.06486	1.72062	0.800541	1.01725	1.5206	17	0.0116494	1.96224	3.91892e-06	1	0.828992	0.249675	1.3775	1.53747e-06	1	1	0.0211436	1.85496	3.48199e-06	1	1	0.175277	-1.42449	-2.38145e-06	1	1	0.842424	-1.05784	-4.3693e-07	1	1	0.256323	1.34661	1.94452e-06	1	1	B2G	mediator of RNA polymerase II transcription subunit 28	Dapma7bEVm008822sc00930NoSplit			0016592 // mediator complex (GO_REF:nd [ND])
Dapma7bEVm009025sc00389Split02	1104	292	418.333	10.8047	159.215	42.398	59.5692	11.1692	5.86388	3.11297	2.06007	1.8118	7	0.00109794	10.5115	5.75463e-05	1	0.296202	0.0946604	3.10709	1.27482e-05	1	1	0.0210211	4.92929	2.37728e-05	1	1	0.0712397	-3.38308	-4.4798e-05	1	1	0.253707	-2.13246	-3.37735e-05	1	1	0.485959	1.58646	1.10246e-05	1	1
Dapma7bEVm009421sc03025NoSplit	564	263	265.667	2.41563	82.9274	36.4347	28.0338	2.09293	2.51278	1.32626	1.08157	1.23214	8	0.0611927	1.88925	2.34307e-05	1	1	0.267759	1.45551	1.20022e-05	1	1	0.0393173	2.01484	2.67397e-05	1	1	0.44047	-1.298	-1.14285e-05	1	1	0.84998	1.06647	3.309e-06	1	1	0.336166	1.38428	1.47375e-05	1	1
Dapma7bEVm009741sc02285Split02	109	45	47.3333	4.15556	15.7097	4.01433	6.67533	4.25436	3.21964	1.44926	1.67336	2.62395	17	0.00263841	3.996	6.3944e-06	1	0.463733	0.0770519	2.25712	2.68308e-06	1	1	0.0245542	2.80013	3.84204e-06	1	1	0.197305	-1.7704	-3.71132e-06	1	1	0.415555	-1.42708	-2.55236e-06	1	1	0.642866	1.24058	1.15896e-06	1	1
Dapma7bEVm009798sc02452NoSplit	1288	409	567.333	1.78002	107.654	56.521	52.8887	1.53257	1.21151	0.60703	0.625499	1.09447	14	0.321782	1.19289	1.9707e-05	1	1	0.0385449	1.44542	4.5507e-05	1	1	0.0292345	1.47383	4.84099e-05	1	1	0.280064	1.21169	2.58e-05	1	1	0.233274	1.23551	2.87029e-05	1	1	0.912226	1.01966	2.90293e-06	1	1
Dapma7bEVm009826sc03326NoSplit	1036	544	442.333	4.71709	149.422	64.6151	51.1138	4.16993	5.51426	2.22866	2.39948	1.67566	14	0.0504084	3.73921	4.44408e-05	1	1	0.254135	2.12539	1.82582e-05	1	1	0.0379517	4.07366	4.98669e-05	1	1	0.39046	-1.75931	-2.61825e-05	1	1	0.896257	1.08944	5.42606e-06	1	1	0.32343	1.91666	3.16086e-05	1	1	B2G	putative Pulmonary surfactant-associated protein D	Dapma7bEVm009826sc03326NoSplit			0005581 // collagen trimer (GO_REF:nd [ND])
Dapma7bEVm009830sc00512Split02	65	33	36.3333	2.0381	6.80667	3.66421	3.86943	1.80818	1.41835	0.757592	0.856	1.38031	17	0.0277508	1.72836	3.60701e-06	1	1	0.106666	1.49833	2.46788e-06	1	1	0.0403376	1.66242	3.28048e-06	1	1	0.569134	-1.15352	-1.13913e-06	1	1	0.878771	-1.03966	-3.26536e-07	1	1	0.693056	1.10951	8.12599e-07	1	1
Dapma7bEVm009884sc00359Split02	86	42	42.3333	2.41111	10.5166	4.49029	5.72434	2.41418	2.71516	0.841529	1.38988	1.74222	17	0.00464986	2.31757	5.4783e-06	1	0.582581	0.0115271	2.12702	4.68603e-06	1	1	0.0168715	2.03111	4.28723e-06	1	1	0.766656	-1.08958	-7.92273e-07	1	1	0.649519	-1.14104	-1.19107e-06	1	1	0.888208	-1.04722	-3.98792e-07	1	1	B2G	Protein FAM46A	Dapma7bEVm009884sc00359Split02
Dapma7bEVm009937sc00626NoSplit	77	59	36	#DIV/0!	11.1075	8.44299	4.65206	#DIV/0!	#DIV/0!	1.87126	#DIV/0!	0	17	0.00105552	239.902	3.84444e-06	1	0.290787	0.00189139	180.422	2.88728e-06	1	0.67045	0.00076485	281.481	4.51353e-06	1	0.417241	0.795229	-1.32967	-9.57165e-07	1	1	0.888853	1.17331	6.69087e-07	1	1	0.682476	1.56013	1.62625e-06	1	1	B2G	Cuticular protein	Dapma7bEVm009937sc00626NoSplit			0031012 // extracellular matrix (GO_REF:nd [ND])
Dapma7bEVm009953sc03124NoSplit	1046	510	610.333	3.28875	140.113	68.0565	67.2515	2.87241	3.47883	1.31822	1.69946	1.34256	14	0.014723	2.3142	4.78085e-05	1	0.913816	0.0846317	1.80342	2.92272e-05	1	1	0.00292107	2.79983	6.54749e-05	1	0.682322	0.462756	-1.28323	-1.85813e-05	1	1	0.574378	1.20985	1.76664e-05	1	1	0.19564	1.55251	3.62477e-05	1	1	B2G	pollen-specific leucine-rich repeat extensin-like protein 2	Dapma7bEVm009953sc03124NoSplit
Dapma7bEVm010034sc03326NoSplit	777	337	432.667	1.83634	108.102	46.3994	42.1195	1.59681	1.63843	0.64718	0.690679	1.11304	14	0.0432412	1.49862	3.60773e-05	1	1	0.111502	1.37467	2.71091e-05	1	1	0.0314203	1.53797	3.89244e-05	1	1	0.666339	-1.09017	-8.96824e-06	1	1	0.897833	1.02626	2.84711e-06	1	1	0.574254	1.11879	1.18154e-05	1	1
Dapma7bEVm010056sc02385NoSplit	169	63	79	1.87454	15.2245	6.04523	7.46003	1.6049	1.42746	0.500229	0.712048	1.19811	17	0.08028	1.46355	5.87715e-06	1	1	0.0450174	1.54447	6.90315e-06	1	1	0.0484598	1.53459	6.77791e-06	1	1	0.813651	1.05529	1.026e-06	1	1	0.838174	1.04854	9.00761e-07	1	1	0.983267	-1.00644	-1.25237e-07	1	1	B2G	cell growth-regulating nucleolar protein	Dapma7bEVm010056sc02385NoSplit
Dapma7bEVm010144sc02285NoSplit	1646	785	860	2.51408	205.971	62.3412	116.349	2.51149	2.5535	0.588998	1.39086	1.22531	7	1.67005e-05	2.42706	0.000111917	0.786742	0.0196685	0.000891473	1.97556	7.65084e-05	1	0.432952	0.000299911	2.0993	8.62127e-05	1	0.28257	0.309863	-1.22854	-3.54083e-05	1	1	0.473938	-1.15612	-2.5704e-05	1	1	0.764973	1.06264	9.70433e-06	1	1
Dapma7bEVm010427sc00024NoSplit	9186	3414	4174.67	3.41403	1023.03	343.475	564.442	3.41221	4.37288	0.943668	2.15311	1.2891	11	0.000654403	3.36888	0.000557256	1	0.212609	0.00776053	2.55622	0.000366086	1	1	0.0274398	2.16668	0.000274451	1	1	0.426069	-1.31791	-0.00019117	1	1	0.204297	-1.55486	-0.000282806	1	1	0.63349	-1.17979	-9.16353e-05	1	1	B2G	myosin regulatory light chain 2	Dapma7bEVm010427sc00024NoSplit			0016459 // myosin complex (GO_REF:nd [ND])
Dapma7bEVm010545sc02581NoSplit	114	75	63.6667	2.91	15.1011	7.98039	7.02536	2.53902	3.50987	1.58767	1.61291	1.89014	17	0.656835	1.22099	1.02424e-06	1	1	0.244781	1.67245	3.11664e-06	1	1	0.0407503	2.4607	6.76998e-06	1	1	0.480562	1.36975	2.0924e-06	1	1	0.109551	2.01533	5.74574e-06	1	1	0.378803	1.47131	3.65334e-06	1	1	B2G	Endocuticle structural glycoprotein SgAbd-1	Dapma7bEVm010545sc02581NoSplit
Dapma7bEVm010701sc00093NoSplit	1737	428	743.667	1.66143	138.512	62.887	80.1729	1.5227	1.1498	0.444355	0.630621	1.08718	7	0.0163816	1.46655	7.33911e-05	1	0.948061	0.134151	1.26955	4.24016e-05	1	1	0.0490737	1.36844	5.79569e-05	1	1	0.364812	-1.15518	-3.09895e-05	1	1	0.663243	-1.0717	-1.54343e-05	1	1	0.638196	1.07789	1.55552e-05	1	1
Dapma7bEVm010839sc00763NoSplit	60	23	30.3333	5.33333	5.82823	2.85598	4.08981	5.20172	#DIV/0!	1.2889	#DIV/0!	0	17	0.00145229	4.83684	3.98924e-06	1	0.349292	0.0316148	2.94321	2.02039e-06	1	1	0.00564505	3.93609	3.05272e-06	1	0.953566	0.270697	-1.64339	-1.96885e-06	1	1	0.650468	-1.22884	-9.36525e-07	1	1	0.529949	1.33735	1.03232e-06	1	1	B2G	glycosyl-phosphatidylinositol-linked carbonic anhydrase	Dapma7bEVm010839sc00763NoSplit
Dapma7bEVm011139sc03096NoSplit	175	109	87.6667	3.34821	25.2165	15.9227	9.9257	2.94839	2.93995	1.92914	1.49515	1.64393	17	0.0325313	2.56263	8.19602e-06	1	1	0.0460951	2.39948	7.3403e-06	1	1	0.0186591	2.81715	9.53095e-06	1	1	0.881242	-1.06799	-8.5572e-07	1	1	0.833011	1.09932	1.33494e-06	1	1	0.713084	1.17406	2.19066e-06	1	1
Dapma7bEVm011377sc02121NoSplit	170	87	77.6667	2.2663	19.877	9.59779	10.3205	2.25276	2.55702	0.979694	1.2775	1.44315	17	0.0100219	2.17665	9.91046e-06	1	0.790389	0.0329401	1.90496	7.62212e-06	1	1	0.0322129	1.90453	7.61851e-06	1	1	0.655889	-1.14262	-2.28835e-06	1	1	0.655889	-1.14288	-2.29195e-06	1	1	1	-1.00022	-3.60385e-09	1	1	B2G	Acylpyruvase FAHD1, mitochondrial	Dapma7bEVm011377sc02121NoSplit
Dapma7bEVm011684sc00568Split02	109	41	58	2.12258	12.134	3.6103	5.75383	1.82131	2.37151	0.494473	1.03171	1.39252	17	0.240595	1.38784	2.7728e-06	1	1	0.150914	1.49113	3.51122e-06	1	1	0.0365624	1.77635	5.55037e-06	1	1	0.803699	1.07442	7.38419e-07	1	1	0.369363	1.27994	2.77757e-06	1	1	0.525623	1.19128	2.03915e-06	1	1
Dapma7bEVm012659sc01253NoSplit	446	144	230.667	1.96919	42.0812	13.3609	23.2059	1.71609	1.4189	0.420393	0.78664	1.15752	8	0.00317218	1.64475	2.14859e-05	1	0.497353	0.330518	1.18041	6.012e-06	1	1	0.00435932	1.61665	2.05495e-05	1	0.85568	0.0479698	-1.39337	-1.54739e-05	1	1	0.919132	-1.01738	-9.36433e-07	1	1	0.0606917	1.36957	1.45375e-05	1	1
Dapma7bEVm014830sc00005NoSplit	126	62	69	2.45775	12.3676	7.67769	8.05205	2.2445	1.72252	0.889386	1.11776	1.41665	17	0.0170575	1.81892	5.47159e-06	1	0.961838	0.00216988	2.15128	7.69223e-06	1	0.697572	0.00798646	1.94092	6.28674e-06	1	1	0.495362	1.18272	2.22064e-06	1	1	0.796505	1.06707	8.15146e-07	1	1	0.67144	-1.10838	-1.40549e-06	1	1
Dapma7bEVm015337sc00930Split02	2987	1276	995	4.4669	432.819	187.578	142.777	4.63216	4.38709	2.70111	1.68174	1.32336	7	0.0105531	4.41404	0.000136983	1	0.802329	0.136234	2.32368	5.31107e-05	1	1	0.0360905	3.32456	9.32698e-05	1	1	0.253535	-1.89959	-8.38727e-05	1	1	0.611684	-1.3277	-4.37137e-05	1	1	0.521835	1.43073	4.01591e-05	1	1
Dapma7bEVm015348sc01289Split02	89	42	43.6667	2.31	8.92231	4.62046	5.34988	2.17858	2.02496	0.867954	1.1662	1.54843	17	0.00519133	2.08825	5.08841e-06	1	0.596707	0.0957131	1.55839	2.61092e-06	1	1	0.0144563	1.89746	4.19632e-06	1	1	0.246947	-1.34	-2.4775e-06	1	1	0.709663	-1.10055	-8.92091e-07	1	1	0.442975	1.21758	1.58541e-06	1	1
Dapma7bEVm016950sc00687NoSplit	2689	1597	2252.67	14.7918	384.68	178.466	269.143	13.2091	5.64443	1.42334	3.92881	1.92789	22	4.17262e-11	8.03074	0.000157009	1.96568e-06	1.78698e-07	1.48522e-13	10.7391	0.000217491	6.99671e-09	1.74918e-09	3.73597e-15	12.8775	0.000265246	1.75998e-10	5.86659e-11	0.319038	1.33725	6.04828e-05	1	1	0.106267	1.60353	0.000108237	1	1	0.533168	1.19912	4.77544e-05	1	1
Dapma7bEVm023525sc01804NoSplit	73	21	38.3333	2.53333	6.40521	2.61649	3.86782	2.1353	2.13436	0.635946	1.18299	1.70854	17	0.00866197	1.99415	3.49061e-06	1	0.74689	0.159488	1.45	1.58002e-06	1	1	0.00558191	2.06848	3.75158e-06	1	0.953566	0.213293	-1.37528	-1.91059e-06	1	1	0.901076	1.03727	2.60964e-07	1	1	0.163516	1.42653	2.17155e-06	1	1	B2G	Uncharacterized protein APZ42_025122	Dapma7bEVm023525sc01804NoSplit
Dapma7bEVm024908sc00687NoSplit	69	46	31	4.72	9.99966	5.43595	3.84673	4.33336	4.74774	2.22917	2.38093	-5.11232	17	0.0320194	4.11709	3.69715e-06	1	1	0.0668579	3.33488	2.76938e-06	1	1	0.0391892	3.8734	3.40811e-06	1	1	0.748293	-1.23455	-9.27766e-07	1	1	0.94047	-1.06291	-2.89041e-07	1	1	0.817303	1.16148	6.38725e-07	1	1
Dapma7bEVm025378sc00647NoSplit	42	20	30.3333	2.82	6.11198	1.67231	4.14644	2.82301	2.43286	0.518858	1.55589	2.39479	17	0.000391102	2.6721	3.97259e-06	1	0.153537	0.0183519	1.96621	2.29553e-06	1	1	0.0426576	1.79617	1.89156e-06	1	1	0.23637	-1.35901	-1.67706e-06	1	1	0.129512	-1.48766	-2.08103e-06	1	1	0.765742	-1.09466	-4.03971e-07	1	1
Dapma7bEVm026774sc00996NoSplit	66	34	35	3.05882	9.7362	4.53704	3.90505	2.65801	2.67735	1.40227	1.41109	2.16338	17	0.0509393	2.24854	3.06988e-06	1	1	0.140046	1.85175	2.09425e-06	1	1	0.024584	2.51547	3.72619e-06	1	1	0.642746	-1.21428	-9.75628e-07	1	1	0.788306	1.11871	6.56314e-07	1	1	0.4522	1.35843	1.63194e-06	1	1
Dapma7bEVm027768sc03023Split01	169	145	57.6667	44.25	19.3391	16.1677	6.35652	35.9502	#DIV/0!	2.16098	#DIV/0!	0	17	0.0108684	33.2354	6.44015e-06	1	0.807147	0.0145209	28.09	5.41219e-06	1	1	0.0136158	29.138	5.62155e-06	1	1	0.886104	-1.18317	-1.02796e-06	1	1	0.912345	-1.14062	-8.18599e-07	1	1	0.978735	1.03731	2.09366e-07	1	1
Dapma7bEVm027826sc01581Split02	577	243	205.667	4.23037	83.1989	35.7705	29.3643	4.38287	4.19761	2.31195	1.85068	1.61371	8	0.00528011	4.1849	2.82181e-05	1	0.602278	0.0957799	2.31504	1.16512e-05	1	1	0.0141728	3.48562	2.20226e-05	1	1	0.233562	-1.8077	-1.65669e-05	1	1	0.712986	-1.20062	-6.19557e-06	1	1	0.408919	1.50564	1.03714e-05	1	1	B2G	Cypher	Dapma7bEVm027826sc01581Split02			0016021 // integral component of membrane (GO_REF:nd [ND])
Dapma7bEVm028094co25279Split02	7524	3686	3662.33	1.78333	876.125	283.401	456.853	1.71717	1.55601	0.421464	0.789065	1.08502	11	0.00247296	1.66053	0.000430884	1	0.453389	0.00462035	1.60687	0.000395878	1	1	0.0195034	1.47782	0.000311697	1	1	0.843862	-1.0334	-3.50064e-05	1	1	0.484372	-1.12364	-0.000119187	1	1	0.615525	-1.08732	-8.41808e-05	1	1
Dapma7bEVm028400sc01019Split01	88	34	48.3333	12.1538	9.00783	4.59508	5.77452	10.1698	#DIV/0!	0.842416	#DIV/0!	0	17	0.000154767	9.24944	5.63031e-06	1	0.09208	0.000147885	9.29582	5.66197e-06	1	0.129013	0.0221343	3.88629	1.96992e-06	1	1	1	1.00501	3.16558e-08	1	1	0.0983256	-2.38002	-3.66039e-06	1	1	0.095667	-2.39195	-3.69205e-06	1	1	B2G	5-phosphohydroxy-L-lysine phospho-lyase-like isoform X3	Dapma7bEVm028400sc01019Split01
Dapma7bEVm028473co07223Split01	221	51	111	3.92105	21.8486	8.79294	13.1612	3.58771	3.22535	0.991984	1.98822	1.9252	17	0.00273481	2.57487	8.22632e-06	1	0.468488	8.58663e-05	3.45479	1.28226e-05	1	0.0896819	0.0144167	2.16149	6.06704e-06	1	1	0.336972	1.34174	4.5963e-06	1	1	0.569478	-1.19125	-2.15928e-06	1	1	0.124738	-1.59834	-6.75558e-06	1	1
Dapma7bEVm028807sc00569NoSplit	134	68	51	5.78125	19.3206	8.31342	7.24394	5.98389	5.48223	2.77924	2.2049	7.88706	17	0.0167487	5.67686	6.98048e-06	1	0.95638	0.172179	2.66162	2.48007e-06	1	1	0.0296346	4.79529	5.6647e-06	1	1	0.271211	-2.13286	-4.50042e-06	1	1	0.810966	-1.18384	-1.31578e-06	1	1	0.39072	1.80165	3.18464e-06	1	1
Dapma7bEVm029168sc00944NoSplit	819	518	568	3.93793	101.624	51.7757	70.8014	3.69558	2.56673	1.07807	1.88752	1.40326	7	4.91782e-07	3.22835	6.01992e-05	0.0231673	0.000965306	5.69189e-08	3.55531	6.90322e-05	0.00268139	0.000191528	2.4215e-06	2.98957	5.37484e-05	0.114075	0.00950621	0.668699	1.10128	8.83296e-06	1	1	0.734133	-1.07987	-6.45081e-06	1	1	0.441448	-1.18924	-1.52838e-05	1	1
Dapma7bEVm629977sc00909Split01	655	310	358	2.12579	77.8314	33.025	49.17	2.13996	1.90015	0.687611	1.14433	1.21287	8	0.000177835	2.063	4.69389e-05	1	0.101913	0.0108423	1.63405	2.79977e-05	1	1	0.0405202	1.48347	2.13484e-05	1	1	0.221484	-1.26251	-1.89412e-05	1	1	0.0840906	-1.39066	-2.55904e-05	1	1	0.614793	-1.10151	-6.64927e-06	1	1
Dapma7bEVm630105sc02385NoSplit	95	43	50	2.63043	8.67148	4.8882	6.31767	2.51281	1.76587	0.858625	1.35069	1.6626	17	0.00115452	2.40174	6.06779e-06	1	0.298836	0.0141558	1.95409	4.13002e-06	1	1	0.00553493	2.11642	4.83271e-06	1	0.953566	0.424244	-1.22908	-1.93778e-06	1	1	0.623457	-1.13481	-1.23508e-06	1	1	0.771882	1.08307	7.02692e-07	1	1
Dapma7bEVm631751sc02865NoSplit	83	16	33.6667	2.13483	7.85159	2.41817	4.22887	2.0655	2.20223	0.464552	1.23812	1.69431	17	0.0241977	1.97654	3.99851e-06	1	1	0.0352944	1.88717	3.6326e-06	1	1	0.0467294	1.81773	3.34827e-06	1	1	0.878977	-1.04735	-3.65914e-07	1	1	0.786618	-1.08737	-6.50247e-07	1	1	0.921154	-1.0382	-2.84333e-07	1	1
Dapma7bEVm631778sc03124NoSplit	78	36	47.3333	18.75	8.63706	5.4676	5.76807	15.8842	#DIV/0!	2.11862	#DIV/0!	0	17	0.00879912	7.32051	2.69394e-06	1	0.753669	0.000486291	14.3026	5.66987e-06	1	0.293701	0.00494608	8.40753	3.15725e-06	1	0.912103	0.310143	1.95377	2.97593e-06	1	1	0.855941	1.14849	4.6331e-07	1	1	0.413182	-1.70117	-2.51262e-06	1	1
Dapma7bEVm636267sc00944NoSplit	212	84	100.333	4.38202	25.6771	10.3688	13.976	4.56379	#DIV/0!	0.744373	#DIV/0!	0	8	0.00684641	4.36246	1.35897e-05	1	0.678661	0.0262479	3.3267	9.40355e-06	1	1	0.013725	3.79791	1.1308e-05	1	1	0.601436	-1.31135	-4.1861e-06	1	1	0.794591	-1.14865	-2.28165e-06	1	1	0.797109	1.14165	1.90445e-06	1	1
Dapma7bEVm636331sc00966NoSplit	141	78	86.6667	2.29353	15.6744	9.766	8.80805	1.95971	1.7419	0.992103	1.01295	1.32098	17	0.0274168	1.78508	7.4055e-06	1	1	0.0936306	1.55517	5.23686e-06	1	1	0.015271	1.89094	8.40411e-06	1	1	0.599599	-1.14783	-2.16865e-06	1	1	0.829918	1.05931	9.9861e-07	1	1	0.453564	1.2159	3.16726e-06	1	1
Dapma7bEVm636790sc00687NoSplit	3982	1596	2236	1.67194	306.991	117.934	199.153	1.43781	0.866008	0.281434	0.535896	1.06078	22	0.0253388	1.35873	0.000167806	1	1	0.197623	1.19296	9.02635e-05	1	1	0.0175656	1.38475	0.00017998	1	1	0.341796	-1.13895	-7.75427e-05	1	1	0.889998	1.01915	1.21739e-05	1	1	0.275941	1.16077	8.97166e-05	1	1
Dapma7bEVm637387sc01581NoSplit	485	199	248.667	2.26227	69.1221	25.5414	32.6561	2.21942	2.24648	0.762974	1.10084	1.23418	8	0.00160382	2.05134	2.88597e-05	1	0.375893	0.000804383	2.14438	3.14137e-05	1	0.411888	0.00496084	1.89265	2.45037e-05	1	0.912103	0.843418	1.04536	2.55398e-06	1	1	0.721629	-1.08384	-4.35596e-06	1	1	0.577317	-1.133	-6.90993e-06	1	1
Dapma7bEVm637561sc02994NoSplit	83	54	59	2.18792	11.4596	5.71553	7.39734	2.08676	1.48196	0.723079	1.04769	1.37898	17	0.0028239	1.98587	6.9543e-06	1	0.476814	0.0541153	1.56349	3.97488e-06	1	1	0.009065	1.81601	5.75615e-06	1	1	0.28969	-1.27015	-2.97942e-06	1	1	0.690162	-1.09353	-1.19815e-06	1	1	0.509453	1.16151	1.78127e-06	1	1
Dapma7bEVm638420sc02121NoSplit	238	109	137.333	1.9717	27.1269	9.73485	17.5139	1.90305	1.29768	0.465097	0.905936	1.21182	8	0.00229481	1.81296	1.63046e-05	1	0.445065	0.0170102	1.59336	1.19004e-05	1	1	0.0163732	1.59803	1.19939e-05	1	1	0.505515	-1.13782	-4.40416e-06	1	1	0.510049	-1.1345	-4.31065e-06	1	1	1	1.00293	9.35037e-08	1	1
Dapma7bEVm638570sc00007NoSplit	146	71	82.6667	3.25455	21.0004	6.67607	9.56048	2.91518	3.70513	0.860719	1.68561	1.8218	17	0.0188431	2.353	6.87437e-06	1	0.980859	0.0204238	2.32585	6.73645e-06	1	1	0.0045363	2.81019	9.19729e-06	1	0.869353	0.983361	-1.01167	-1.37927e-07	1	1	0.615064	1.1943	2.32292e-06	1	1	0.593324	1.20824	2.46085e-06	1	1
Dapma7bEVm638849sc02442NoSplit	398	117	208.667	1.76622	42.4861	14.936	19.2943	1.51778	1.2997	0.421117	0.616258	1.11856	8	0.0836291	1.37352	1.43042e-05	1	1	0.0929224	1.36007	1.37894e-05	1	1	0.0393664	1.46047	1.76339e-05	1	1	0.962718	-1.00988	-5.14832e-07	1	1	0.738951	1.0633	3.32972e-06	1	1	0.700509	1.07381	3.84455e-06	1	1
Dapma7bEVm639847sc01663NoSplit	125	45	42.3333	3.22807	18.0242	5.62227	5.83769	3.26503	4.22638	1.53454	1.67182	2.43325	17	0.0223594	3.11275	5.57034e-06	1	1	0.223483	1.83091	2.19073e-06	1	1	0.040222	2.76366	4.64995e-06	1	1	0.276628	-1.70011	-3.37961e-06	1	1	0.814218	-1.12631	-9.2039e-07	1	1	0.398955	1.50944	2.45922e-06	1	1
Dapma7bEVm640750sc00510NoSplit	139	66	82.6667	2.00813	14.9064	7.65543	8.31541	1.742	1.67013	0.764616	0.878759	1.25819	17	0.271879	1.2964	3.40141e-06	1	1	0.608313	1.13244	1.51991e-06	1	1	0.026797	1.68281	7.83585e-06	1	1	0.566611	-1.14478	-1.88151e-06	1	1	0.266355	1.29807	4.43444e-06	1	1	0.0903212	1.486	6.31594e-06	1	1
Dapma7bEVm642263sc00944NoSplit	133	92	75	#DIV/0!	17.5308	12.1863	9.90571	#DIV/0!	#DIV/0!	0.524633	#DIV/0!	0	17	0.000683348	613.254	9.85245e-06	1	0.218992	1	1	0	1	1	0.00234305	291.016	4.66697e-06	1	0.623609	0.000683348	-613.254	-9.85245e-06	1	0.684932	0.537007	-2.10728	-5.18548e-06	1	1	0.00234305	291.016	4.66697e-06	1	1
Dapma7bEVm642277sc00005NoSplit	4007	1129	1651	1.7606	399.642	160.301	205.322	1.69871	1.75568	0.560339	0.843874	1.10402	22	0.0099225	1.64547	0.000193277	1	0.786349	0.0531274	1.45179	0.000135282	1	1	0.0447054	1.47253	0.000141493	1	1	0.514679	-1.13341	-5.79957e-05	1	1	0.563457	-1.11744	-5.17848e-05	1	1	0.94143	1.01429	6.21098e-06	1	1
Dapma7bEVm642382sc02581NoSplit	217	89	99.3333	1.89759	19.5265	5.37289	10.0375	1.66144	1.35749	0.370724	0.722124	1.18489	17	0.0225876	1.5911	9.23939e-06	1	1	0.325034	1.22713	3.55027e-06	1	1	0.0369448	1.52902	8.26894e-06	1	1	0.196486	-1.2966	-5.68913e-06	1	1	0.844554	-1.04061	-9.7045e-07	1	1	0.276982	1.24601	4.71868e-06	1	1
Dapma7bEVm642405sc03207NoSplit	107	46	62.6667	2.27027	8.63579	6.7451	6.07206	1.89386	1.29682	1.02802	0.922857	1.3354	17	0.107689	1.51488	3.61754e-06	1	1	0.30129	1.31155	2.18894e-06	1	1	0.0188179	1.82391	5.78872e-06	1	1	0.575787	-1.15503	-1.42859e-06	1	1	0.463174	1.20399	2.17118e-06	1	1	0.190988	1.39065	3.59978e-06	1	1
Dapma7bEVm643861sc03376NoSplit	886	309	482	2.08804	110.213	39.7855	50.0902	1.83226	2.01641	0.630771	0.890539	1.15245	14	0.0240962	1.61369	3.77056e-05	1	1	0.11619	1.39495	2.42658e-05	1	1	0.00726811	1.76792	4.71815e-05	1	1	0.490899	-1.15681	-1.34398e-05	1	1	0.665678	1.09558	9.47591e-06	1	1	0.261592	1.26738	2.29157e-05	1	1
Dapma7bEVm644684sc03025NoSplit	145	48	76	4.12329	20.8729	6.43757	9.19909	3.8019	#DIV/0!	0.530873	#DIV/0!	0	17	0.0513552	2.9711	6.51626e-06	1	1	0.113091	2.41879	4.69035e-06	1	1	0.0196814	3.70204	8.93264e-06	1	1	0.708924	-1.22835	-1.82591e-06	1	1	0.684952	1.24601	2.41638e-06	1	1	0.432346	1.53054	4.24229e-06	1	1
Dapma7bEVm644726sc00626NoSplit	101	40	58	5.57895	14.5391	5.0292	7.23809	5.46107	#DIV/0!	1.01157	#DIV/0!	0	17	0.0461151	3.59241	6.11122e-06	1	1	0.579451	-1.45792	-7.4042e-07	1	1	0.0421088	3.69009	6.3415e-06	1	1	0.0117786	-5.23743	-6.85164e-06	1	1	0.973541	1.02719	2.30279e-07	1	1	0.0106183	5.37984	7.08192e-06	1	1
Dapma7bEVm644935sc01361NoSplit	702	571	288.667	#DIV/0!	101.054	75.8995	39.3886	#DIV/0!	#DIV/0!	0.951024	#DIV/0!	0	14	0.0021785	2443.19	3.93e-05	1	0.434859	0.00316916	1681.93	2.70497e-05	1	0.862983	0.00263565	2018.94	3.24729e-05	1	0.66552	0.816211	-1.45261	-1.22503e-05	1	1	0.905668	-1.21014	-6.8271e-06	1	1	0.909629	1.20037	5.42323e-06	1	1
Dapma7bEVm644976co24875NoSplit	83	15	29.6667	#DIV/0!	11.973	2.14652	4.25593	#DIV/0!	#DIV/0!	3.13439	#DIV/0!	0	17	0.00655197	257.953	4.13491e-06	1	0.669716	0.0643117	47.8832	7.54448e-07	1	1	0.0140885	147.237	2.35325e-06	1	1	0.242607	-5.38714	-3.38047e-06	1	1	0.679616	-1.75196	-1.78166e-06	1	1	0.43787	3.07491	1.5988e-06	1	1
Dapma7bEVm645241sc01361NoSplit	122	17	40.6667	#DIV/0!	17.562	2.43273	5.85401	#DIV/0!	#DIV/0!	2.85181	#DIV/0!	0	17	0.0399	84.8685	1.34962e-06	1	1	0.0431439	79.9589	1.27061e-06	1	1	0.00724179	349.89	5.61437e-06	1	1	0.981542	-1.0614	-7.90063e-08	1	1	0.337832	4.12273	4.26475e-06	1	1	0.317484	4.37587	4.34375e-06	1	1
Dapma7bEVm645299sc00337NoSplit	113	59	67.6667	2.33553	10.1495	5.2245	6.87711	1.99779	1.67017	0.672407	1.03966	1.37939	17	0.0451969	1.59579	4.22695e-06	1	1	0.0147683	1.7589	5.38422e-06	1	1	0.00420343	1.92953	6.59478e-06	1	0.845009	0.684072	1.10222	1.15727e-06	1	1	0.409488	1.20914	2.36783e-06	1	1	0.687179	1.09701	1.21056e-06	1	1
Dapma7bEVm645364sc01253Split01	175	101	94.3333	2.00712	19.3217	10.6456	12.7506	1.98918	1.43503	0.752068	1.00234	1.27286	17	0.00478944	1.90189	1.20047e-05	1	0.589612	0.0702496	1.51385	6.83958e-06	1	1	0.039301	1.60071	7.9958e-06	1	1	0.305209	-1.25633	-5.16509e-06	1	1	0.445235	-1.18815	-4.00886e-06	1	1	0.799955	1.05738	1.15623e-06	1	1
Dapma7bEVm645627sc00642NoSplit	851	549	445.333	5.33766	116.975	71.4042	61.9251	5.47228	5.87024	2.36912	2.88044	1.89947	7	0.00198569	5.36692	6.0752e-05	1	0.417607	0.0125613	3.79537	3.88888e-05	1	1	0.016794	3.57796	3.58642e-05	1	1	0.502329	-1.41407	-2.18632e-05	1	1	0.433338	-1.5	-2.48878e-05	1	1	0.910732	-1.06076	-3.0246e-06	1	1
Dapma7bEVm646211sc00763NoSplit	56	31	31	2.9375	7.19069	3.44721	4.26052	2.97587	3.44574	1.16396	1.81305	3.1074	17	0.00615203	2.86187	4.12988e-06	1	0.651288	0.148149	1.7662	1.69953e-06	1	1	0.028225	2.32331	2.93529e-06	1	1	0.193413	-1.62036	-2.43035e-06	1	1	0.569274	-1.23181	-1.19459e-06	1	1	0.462157	1.31543	1.23576e-06	1	1
Dapma7bEVm646955sc02190NoSplit	34	12	27.3333	83	4.72235	1.78369	3.59726	84.7468	#DIV/0!	0.410291	#DIV/0!	0	17	6.43591e-13	57.1665	3.54299e-06	3.0319e-08	4.33128e-09	5.11328e-13	56.9453	3.52904e-06	2.40882e-08	4.01469e-09	3.33091e-11	45.4579	2.80442e-06	1.56916e-06	2.61526e-07	1	-1.00388	-1.39515e-08	1	1	0.485996	-1.25757	-7.38578e-07	1	1	0.485996	-1.2527	-7.24626e-07	1	1
Dapma7bEVm646961sc00763NoSplit	938	395	600.333	1.8609	113.64	17.7592	73.6478	1.77281	1.24751	0.173819	0.825069	1.12565	7	0.000249342	1.69706	6.84539e-05	1	0.117371	0.0148599	1.4208	4.13242e-05	1	1	0.0027825	1.53905	5.29371e-05	1	0.667162	0.215408	-1.19444	-2.71296e-05	1	1	0.49529	-1.10266	-1.55167e-05	1	1	0.577987	1.08323	1.16129e-05	1	1
Dapma7bEVm000832sc00626NoSplit	456	132	181	5.68103	65.7646	16.4339	25.6452	5.86562	5.0585	1.52494	2.20747	2.02141	8	0.000226349	5.6247	2.47916e-05	1	0.114795	0.0225084	2.8378	9.85187e-06	1	1	0.00507618	3.62247	1.40583e-05	1	0.916221	0.125105	-1.98206	-1.49397e-05	1	1	0.319031	-1.55273	-1.07333e-05	1	1	0.583551	1.27651	4.20638e-06	1	1	B2G	ABC protein, subfamily ABCH	Dapma7bEVm000832sc00626NoSplit		0055085 // transmembrane transport (GO_REF:nd [ND])	0043190 // ATP-binding cassette (ABC) transporter complex (GO_REF:nd [ND])
Dapma7bEVm004378sc03326NoSplit	735	267	388	1.94634	80.227	40.7726	38.4193	1.68696	1.68576	0.665539	0.792168	1.1378	14	0.041255	1.51315	2.93447e-05	1	1	0.0741374	1.43636	2.49534e-05	1	1	0.0161869	1.62899	3.59693e-05	1	1	0.798704	-1.05346	-4.39137e-06	1	1	0.715934	1.07656	6.6246e-06	1	1	0.534264	1.13411	1.1016e-05	1	1	B2G	somatomedin-B and thrombospondin type-1 domain-containing protein-like	Dapma7bEVm004378sc03326NoSplit		0006898 // receptor-mediated endocytosis (GO_REF:nd [ND]) /// 0006955 // immune response (GO_REF:nd [ND])
Dapma7bEVm004735sc00626NoSplit	438	289	196	4.74522	63.1712	43.4341	23.0929	4.26679	5.34048	3.22033	2.24303	1.92907	8	0.0491531	3.59366	1.85024e-05	1	1	0.120785	2.71583	1.22402e-05	1	1	0.0296267	4.14254	2.2418e-05	1	1	0.656204	-1.32323	-6.26221e-06	1	1	0.822987	1.15274	3.91554e-06	1	1	0.502875	1.52533	1.01777e-05	1	1	B2G	Lipase 3	Dapma7bEVm004735sc00626NoSplit		0044255 // cellular lipid metabolic process (GO_REF:nd [ND])
Dapma7bEVm005451sc00915Split02	122	28	63.3333	1.78838	11.1541	3.39003	6.93261	1.63409	1.27582	0.297554	0.741672	1.21707	17	0.0182029	1.56897	6.40346e-06	1	0.979766	0.0462502	1.46022	5.17955e-06	1	1	0.0365292	1.48748	5.48628e-06	1	1	0.710856	-1.07447	-1.22391e-06	1	1	0.774668	-1.05479	-9.17174e-07	1	1	0.9327	1.01866	3.06734e-07	1	1	B2G	F-box only protein 11	Dapma7bEVm005451sc00915Split02		0016567 // protein ubiquitination (GO_REF:nd [ND])	0000151 // ubiquitin ligase complex (GO_REF:nd [ND])
Dapma7bEVm005472sc02121Split02	264	93	141.333	3.2199	38.0519	11.0855	19.638	3.27514	3.32612	0.782217	1.75628	1.58863	8	1.82234e-05	3.15135	1.89735e-05	0.858485	0.020331	0.000441953	2.55241	1.36913e-05	1	0.2776	0.000466419	2.54063	1.35874e-05	1	0.343321	0.413697	-1.23466	-5.28225e-06	1	1	0.405186	-1.24038	-5.3861e-06	1	1	0.988008	-1.00463	-1.03855e-07	1	1	B2G	Krueppel homolog 1-like	Dapma7bEVm005472sc02121Split02		0006974 // cellular response to DNA damage stimulus (GO_REF:nd [ND])	0005634 // nucleus (GO_REF:nd [ND])
Dapma7bEVm005643sc00930NoSplit	654	300	301	2.8024	94.2583	44.8493	32.801	2.44207	3.21964	1.52672	1.38773	1.31719	14	0.0598696	2.09785	2.54007e-05	1	1	0.207313	1.63968	1.48e-05	1	1	0.0288863	2.36831	3.1658e-05	1	1	0.5278	-1.27943	-1.06006e-05	1	1	0.756118	1.12892	6.25735e-06	1	1	0.34494	1.44437	1.6858e-05	1	1	B2G	phospholipase A2 phaiodactylipin-like isoform X2	Dapma7bEVm005643sc00930NoSplit		0050482 // arachidonic acid secretion (GO_REF:nd [ND]) /// 0006644 // phospholipid metabolic process (GO_REF:nd [ND])	0005576 // extracellular region (GO_REF:nd [ND])
Dapma7bEVm005924sc00687NoSplit	70	18	42.3333	2.11404	5.71688	1.79554	4.61641	1.89258	1.20871	0.291674	0.945314	1.40299	17	0.00645206	1.8082	4.33e-06	1	0.668022	0.0307519	1.60702	3.25218e-06	1	1	0.0107629	1.74315	3.98151e-06	1	1	0.584441	-1.12519	-1.07782e-06	1	1	0.877697	-1.03731	-3.48485e-07	1	1	0.710822	1.08471	7.29335e-07	1	1	B2G	putative inorganic phosphate cotransporter isoform X2	Dapma7bEVm005924sc00687NoSplit		0055085 // transmembrane transport (GO_REF:nd [ND])	0016021 // integral component of membrane (GO_REF:nd [ND])
Dapma7bEVm009822sc02121NoSplit	83	26	47.3333	2.39216	8.19891	3.79998	4.85693	2.04385	1.83369	0.678618	1.07728	1.49766	17	0.0218997	1.7608	3.647e-06	1	1	0.0504852	1.62022	2.97312e-06	1	1	0.0057474	1.96675	4.63423e-06	1	0.953566	0.751115	-1.08676	-6.73879e-07	1	1	0.647995	1.11696	9.87227e-07	1	1	0.42649	1.21387	1.66111e-06	1	1	B2G	cholecystokinin receptor-like isoform X1	Dapma7bEVm009822sc02121NoSplit		0007165 // signal transduction (GO_REF:nd [ND])	0016020 // membrane (GO_REF:nd [ND])
Dapma7bEVm010355sc02916NoSplit	182	88	100.667	1.86782	26.1675	8.9154	10.8154	1.68504	1.68841	0.573255	0.711717	1.1801	17	0.034046	1.61101	9.91778e-06	1	1	0.180171	1.35367	5.74064e-06	1	1	0.0456326	1.56541	9.1776e-06	1	1	0.437348	-1.19011	-4.17715e-06	1	1	0.902739	-1.02913	-7.40183e-07	1	1	0.512691	1.15642	3.43696e-06	1	1	B2G	organic cation transporter protein	Dapma7bEVm010355sc02916NoSplit		0055085 // transmembrane transport (GO_REF:nd [ND])	0016021 // integral component of membrane (GO_REF:nd [ND])
Dapma7bEVm011023sc00626NoSplit	544	270	254.333	2.24877	78.3262	38.4889	26.5239	1.95721	2.29444	1.20981	0.966856	1.20317	8	0.0569432	1.84132	2.39103e-05	1	1	0.285484	1.40721	1.1573e-05	1	1	0.0485958	1.88245	2.50792e-05	1	1	0.39903	-1.30849	-1.23373e-05	1	1	0.946601	1.02234	1.16895e-06	1	1	0.361185	1.33772	1.35063e-05	1	1	B2G	ABC protein, subfamily ABCH	Dapma7bEVm011023sc00626NoSplit		0055085 // transmembrane transport (GO_REF:nd [ND])	0043190 // ATP-binding cassette (ABC) transporter complex (GO_REF:nd [ND])
Dapma7bEVm011186sc00007NoSplit	151	58	78.3333	1.96708	16.8199	7.18787	7.64947	1.69336	1.6523	0.651872	0.781958	1.22802	17	0.0838708	1.50394	5.71439e-06	1	1	0.222345	1.33857	3.8392e-06	1	1	0.0380812	1.63003	7.14413e-06	1	1	0.617553	-1.12354	-1.8752e-06	1	1	0.735276	1.08384	1.42974e-06	1	1	0.396455	1.21774	3.30494e-06	1	1	B2G	calexcitin-1	Dapma7bEVm011186sc00007NoSplit		0017156 // calcium ion regulated exocytosis (GO_REF:nd [ND])	0005783 // endoplasmic reticulum (GO_REF:nd [ND])
Dapma7bEVm016719sc03175NoSplit	88	72	54.3333	3.11688	9.09559	5.84543	5.63377	2.57961	2.17987	1.39005	1.3856	1.78074	17	0.153516	1.71763	2.6873e-06	1	1	0.208452	1.61876	2.31707e-06	1	1	0.018092	2.45339	5.44252e-06	1	1	0.879113	-1.06108	-3.70234e-07	1	1	0.337609	1.42836	2.75522e-06	1	1	0.259287	1.5156	3.12545e-06	1	1	B2G	putative Huntingtin interacting protein 1	Dapma7bEVm016719sc03175NoSplit		0006313 // transposition, DNA-mediated (GO_REF:nd [ND])
Dapma7bEVm024052sc02861NoSplit	87	81	56	#DIV/0!	11.66	8.39085	6.68363	#DIV/0!	#DIV/0!	0.474682	#DIV/0!	0	17	0.00336601	242.961	3.89367e-06	1	0.513169	1	3.77531	4.46605e-08	1	1	0.00144873	406.633	6.52749e-06	1	0.570719	0.00874599	-64.3554	-3.84901e-06	1	1	0.6751	1.67365	2.63383e-06	1	1	0.00379799	107.709	6.48283e-06	1	1	B2G	Uncharacterized protein APZ42_030888	Dapma7bEVm024052sc02861NoSplit		0061640 // cytoskeleton-dependent cytokinesis (GO_REF:nd [ND])	0005940 // septin ring (GO_REF:nd [ND]) /// 0015630 // microtubule cytoskeleton (GO_REF:nd [ND]) /// 0031105 // septin complex (GO_REF:nd [ND])
Dapma7bEVm027731sc00568NoSplit	127	79	71.3333	2.16304	12.2652	7.72266	6.91479	1.8152	1.59699	0.920108	0.903147	1.29724	17	0.117609	1.51563	4.52229e-06	1	1	0.259399	1.35267	3.09304e-06	1	1	0.0356074	1.74259	6.51289e-06	1	1	0.659935	-1.12047	-1.42925e-06	1	1	0.595711	1.14975	1.99061e-06	1	1	0.325952	1.28827	3.41985e-06	1	1	B2G	Aminopeptidase N	Dapma7bEVm027731sc00568NoSplit		0006508 // proteolysis (GO_REF:nd [ND])
Dapma7bEVm028444sc02066Split02	179	64	80.6667	2.59211	18.2598	10.0445	8.53197	2.24649	3.14618	1.10184	1.25353	1.49557	17	0.0753859	1.82896	5.76938e-06	1	1	0.0618075	1.88668	6.17114e-06	1	1	0.0217804	2.17647	8.18802e-06	1	1	0.935299	1.03156	4.01756e-07	1	1	0.603543	1.19001	2.41864e-06	1	1	0.66846	1.1536	2.01688e-06	1	1	B2G	Mannose-1-phosphate guanyltransferase beta	Dapma7bEVm028444sc02066Split02		0009058 // biosynthetic process (GO_REF:nd [ND])
Dapma7bEVm030520sc01579NoSplit	202	65	103.333	1.74879	18.294	6.48784	9.57769	1.50802	1.20871	0.369099	0.611827	1.1454	17	0.210537	1.26472	5.1285e-06	1	1	0.440353	1.15703	3.04217e-06	1	1	0.0450637	1.45086	8.73461e-06	1	1	0.637689	-1.09308	-2.08633e-06	1	1	0.461493	1.14718	3.60612e-06	1	1	0.22032	1.25395	5.69245e-06	1	1	B2G	calpain-A isoform X3	Dapma7bEVm030520sc01579NoSplit		0006508 // proteolysis (GO_REF:nd [ND])	0005737 // cytoplasm (GO_REF:nd [ND])
Dapma7bEVm000512sc02452NoSplit	326	54	140.333	1.71599	27.7419	8.22272	12.7804	1.47909	1.29704	0.322168	0.591174	1.12571	17	0.152768	1.29013	7.94481e-06	1	1	0.0536827	1.40998	1.12268e-05	1	1	0.0455981	1.42534	1.16474e-05	1	1	0.620568	1.0929	3.28195e-06	1	1	0.576261	1.10481	3.7026e-06	1	1	0.954206	1.01089	4.20653e-07	1	1	B2G	putative ferric-chelate reductase 1 homolog	Dapma7bEVm000512sc02452NoSplit		0055114 // oxidation-reduction process (GO_REF:nd [ND])	0016021 // integral component of membrane (GO_REF:nd [ND])
Dapma7bEVm001682sc00868NoSplit	916	268	331.333	2.12698	131.969	29.6922	47.0008	2.17664	2.77003	0.673888	0.998699	1.19076	14	0.00615218	2.09141	4.44546e-05	1	0.651288	0.129668	1.50102	2.04074e-05	1	1	0.0434001	1.7192	2.9294e-05	1	1	0.214009	-1.39332	-2.40472e-05	1	1	0.46229	-1.2165	-1.51606e-05	1	1	0.611722	1.14535	8.88663e-06	1	1	B2G	peroxidasin homolog	Dapma7bEVm001682sc00868NoSplit		0055114 // oxidation-reduction process (GO_REF:nd [ND]) /// 0006979 // response to oxidative stress (GO_REF:nd [ND]) /// 0098869 // cellular oxidant detoxification (GO_REF:nd [ND])
Dapma7bEVm001725sc03147NoSplit	94	29	31.3333	4.03226	13.5566	4.21621	4.50724	4.24667	5.00429	1.81932	1.82644	10.3907	17	0.0185424	4.02136	4.31653e-06	1	0.979766	0.180812	2.18252	1.68943e-06	1	1	0.0499056	3.16224	3.08914e-06	1	1	0.29362	-1.84253	-2.6271e-06	1	1	0.681715	-1.27168	-1.22739e-06	1	1	0.52995	1.4489	1.39971e-06	1	1	B2G	putative Peroxinectin	Dapma7bEVm001725sc03147NoSplit		0055114 // oxidation-reduction process (GO_REF:nd [ND]) /// 0006979 // response to oxidative stress (GO_REF:nd [ND]) /// 0098869 // cellular oxidant detoxification (GO_REF:nd [ND])
Dapma7bEVm002703sc01937NoSplit	317	146	109.333	2.73545	45.708	11.7141	15.5905	2.82608	4.13373	1.13495	1.43148	1.50738	8	0.019801	2.72987	1.4965e-05	1	0.992438	0.468987	1.36758	3.17989e-06	1	1	0.047379	2.34022	1.15942e-05	1	1	0.104015	-1.99613	-1.17851e-05	1	1	0.715611	-1.1665	-3.37079e-06	1	1	0.206174	1.71122	8.41429e-06	1	1	B2G	putative fatty acyl-CoA reductase CG5065	Dapma7bEVm002703sc01937NoSplit		0006629 // lipid metabolic process (GO_REF:nd [ND]) /// 0016070 // RNA metabolic process (GO_REF:nd [ND]) /// 0055114 // oxidation-reduction process (GO_REF:nd [ND]) /// 0035336 // long-chain fatty-acyl-CoA metabolic process (GO_REF:nd [ND]) /// 0016310 // phosphorylation (GO_REF:nd [ND]) /// 0010025 // wax biosynthetic process (GO_REF:nd [ND])	0005777 // peroxisome (GO_REF:nd [ND]) /// 0016021 // integral component of membrane (GO_REF:nd [ND])
Dapma7bEVm004158sc01361NoSplit	85	33	31.6667	6.9375	12.2594	4.85601	4.51807	7.26027	5.43228	2.67433	2.37086	-2.60727	17	0.0115369	6.79844	4.36281e-06	1	0.828276	0.12344	3.15988	1.62512e-06	1	1	0.0382429	4.73618	2.81114e-06	1	1	0.281988	-2.15149	-2.73769e-06	1	1	0.607123	-1.43543	-1.55167e-06	1	1	0.580553	1.49885	1.18603e-06	1	1	B2G	Cytochrome P450 26C1	Dapma7bEVm004158sc01361NoSplit		0055114 // oxidation-reduction process (GO_REF:nd [ND])	0016021 // integral component of membrane (GO_REF:nd [ND]) /// 0043231 // intracellular membrane-bounded organelle (GO_REF:nd [ND])
Dapma7bEVm007426sc01361NoSplit	499	237	316	13	71.9824	28.3871	43.5837	12.9139	#DIV/0!	1.08396	#DIV/0!	0	8	0.00053459	12.6542	4.274e-05	1	0.18794	0.00135813	10.1443	3.35351e-05	1	0.537648	0.0188159	5.15196	1.52266e-05	1	1	0.738062	-1.24743	-9.20491e-06	1	1	0.179282	-2.4562	-2.75134e-05	1	1	0.308486	-1.96901	-1.83085e-05	1	1	B2G	putative Cytochrome P450 4d14	Dapma7bEVm007426sc01361NoSplit		0055114 // oxidation-reduction process (GO_REF:nd [ND])	0016020 // membrane (GO_REF:nd [ND]) /// 0043227 // membrane-bounded organelle (GO_REF:nd [ND])
Dapma7bEVm010110sc03147NoSplit	1250	329	672	1.64306	95.1973	22.0556	58.8969	1.41306	0.841657	0.165995	0.511382	1.0716	7	0.0399049	1.34336	5.04025e-05	1	1	0.0966031	1.26942	3.95482e-05	1	1	0.0325909	1.35911	5.27146e-05	1	1	0.693895	-1.05825	-1.08543e-05	1	1	0.936307	1.01173	2.31217e-06	1	1	0.634589	1.07066	1.31665e-05	1	1	B2G	putative Peroxinectin	Dapma7bEVm010110sc03147NoSplit		0055114 // oxidation-reduction process (GO_REF:nd [ND]) /// 0006979 // response to oxidative stress (GO_REF:nd [ND]) /// 0098869 // cellular oxidant detoxification (GO_REF:nd [ND])
Dapma7bEVm015342sc02076Split02	80	50	51	2.98701	11.5221	5.75043	5.604	2.60361	2.50179	1.25974	1.36534	1.77162	17	0.0151413	2.32109	4.76421e-06	1	0.925153	0.109554	1.74929	2.70215e-06	1	1	0.00805162	2.48887	5.36927e-06	1	1	0.398823	-1.32687	-2.06206e-06	1	1	0.842988	1.07228	6.05052e-07	1	1	0.290788	1.42279	2.66712e-06	1	1	B2G	Chorion peroxidase	Dapma7bEVm015342sc02076Split02		0055114 // oxidation-reduction process (GO_REF:nd [ND]) /// 0006979 // response to oxidative stress (GO_REF:nd [ND]) /// 0098869 // cellular oxidant detoxification (GO_REF:nd [ND])
Dapma7bEVm015475sc01253NoSplit	237	90	154.333	464	26.674	11.8659	19.1292	446.341	#DIV/0!	1.51968	#DIV/0!	0	17	3.09003e-08	147.015	9.12468e-06	0.00145568	8.56283e-05	4.17452e-10	303.447	1.89004e-05	1.96657e-05	2.18508e-06	9.1007e-06	53.7376	3.29565e-06	0.428725	0.023818	0.223739	2.06406	9.77571e-06	1	1	0.100901	-2.73579	-5.82903e-06	1	1	0.00576769	-5.64683	-1.56047e-05	1	1	B2G	putative Peroxinectin	Dapma7bEVm015475sc01253NoSplit		0055114 // oxidation-reduction process (GO_REF:nd [ND]) /// 0006979 // response to oxidative stress (GO_REF:nd [ND]) /// 0098869 // cellular oxidant detoxification (GO_REF:nd [ND])
Dapma7bEVm029616sc01663Split02	425	180	175.667	2.21991	47.8757	22.6804	21.9107	2.13427	3.0017	0.994877	1.24535	1.30944	8	0.0132203	2.0871	2.1287e-05	1	0.868733	0.247425	1.40876	8.00412e-06	1	1	0.0360279	1.86147	1.68688e-05	1	1	0.181743	-1.48152	-1.32829e-05	1	1	0.698441	-1.12121	-4.41819e-06	1	1	0.343905	1.32135	8.86472e-06	1	1	B2G	Catalase	Dapma7bEVm029616sc01663Split02		0055114 // oxidation-reduction process (GO_REF:nd [ND]) /// 0042744 // hydrogen peroxide catabolic process (GO_REF:nd [ND]) /// 0042542 // response to hydrogen peroxide (GO_REF:nd [ND]) /// 0098869 // cellular oxidant detoxification (GO_REF:nd [ND])	0005777 // peroxisome (GO_REF:nd [ND])
Dapma7bEVm000564sc03258NoSplit	178	108	115	2.16554	25.5355	12.9905	12.2597	1.91075	1.90518	0.860919	0.930009	1.2507	17	0.0931564	1.5297	7.31601e-06	1	1	0.0884983	1.53882	7.44204e-06	1	1	0.0164413	1.83353	1.15124e-05	1	1	0.986902	1.00597	1.26033e-07	1	1	0.470111	1.19862	4.19636e-06	1	1	0.485338	1.19151	4.07033e-06	1	1	B2G	TNF receptor-associated factor 4 isoform X2	Dapma7bEVm000564sc03258NoSplit		0046330 // positive regulation of JNK cascade (GO_REF:nd [ND]) /// 0042981 // regulation of apoptotic process (GO_REF:nd [ND]) /// 0007250 // activation of NF-kappaB-inducing kinase activity (GO_REF:nd [ND])	0005737 // cytoplasm (GO_REF:nd [ND]) /// 0032991 // macromolecular complex (GO_REF:nd [ND])
Dapma7bEVm001490sc01654Split01	533	249	253.333	1.88167	65.4448	21.1529	28.9508	1.74152	1.81967	0.532138	0.798564	1.15247	8	0.00959607	1.67294	2.68981e-05	1	0.774078	0.110201	1.37361	1.49335e-05	1	1	0.0238398	1.56584	2.26172e-05	1	1	0.317798	-1.21792	-1.19646e-05	1	1	0.738427	-1.0684	-4.28087e-06	1	1	0.507354	1.13995	7.68371e-06	1	1	B2G	repulsive guidance molecule A	Dapma7bEVm001490sc01654Split01		0030509 // BMP signaling pathway (GO_REF:nd [ND])	0005886 // plasma membrane (GO_REF:nd [ND])
Dapma7bEVm002600sc01581NoSplit	519	340	299.667	2.26977	67.1017	20.8202	34.4499	2.06924	1.85803	0.502984	1.06597	1.21375	14	0.000635918	1.95318	3.17849e-05	1	0.208038	0.000502073	1.97709	3.25823e-05	1	0.299254	0.00170493	1.84687	2.82398e-05	1	0.589726	0.951868	1.01224	7.97403e-07	1	1	0.773274	-1.05756	-3.54514e-06	1	1	0.724791	-1.07051	-4.34254e-06	1	1	B2G	metabotropic glutamate receptor 7-like	Dapma7bEVm002600sc01581NoSplit		0007196 // adenylate cyclase-inhibiting G-protein coupled glutamate receptor signaling pathway (GO_REF:nd [ND]) /// 0051966 // regulation of synaptic transmission, glutamatergic (GO_REF:nd [ND])	0042734 // presynaptic membrane (GO_REF:nd [ND]) /// 0005887 // integral component of plasma membrane (GO_REF:nd [ND])
Dapma7bEVm004028sc01005NoSplit	131	58	80	2.62162	18.8587	7.0971	11.0127	2.63253	2.20312	0.727153	1.34989	1.494	17	0.000223651	2.51088	1.0506e-05	1	0.114795	0.00797408	1.94286	6.55628e-06	1	1	0.00428239	2.04035	7.23417e-06	1	0.85122	0.290345	-1.29236	-3.94972e-06	1	1	0.39525	-1.23061	-3.27184e-06	1	1	0.845292	1.05018	6.77881e-07	1	1	B2G	protein hunchback-like	Dapma7bEVm004028sc01005NoSplit		0050789 // regulation of biological process (GO_REF:nd [ND])	0005634 // nucleus (GO_REF:nd [ND])
Dapma7bEVm004797sc01361NoSplit	249	81	130.667	2.62656	35.8645	10.2365	18.1834	2.66616	2.54573	0.806872	1.37539	1.40428	8	0.000148181	2.55588	1.74376e-05	1	0.0894955	0.102657	1.49813	5.58279e-06	1	1	0.0277054	1.72064	8.07662e-06	1	1	0.0280738	-1.70605	-1.18548e-05	1	1	0.101546	-1.48542	-9.36101e-06	1	1	0.577986	1.14853	2.49383e-06	1	1	B2G	Vascular endothelial growth factor A precursor	Dapma7bEVm004797sc01361NoSplit		0010469 // regulation of receptor activity (GO_REF:nd [ND]) /// 0008284 // positive regulation of cell proliferation (GO_REF:nd [ND]) /// 0031954 // positive regulation of protein autophosphorylation (GO_REF:nd [ND])	0016020 // membrane (GO_REF:nd [ND]) /// 0005615 // extracellular space (GO_REF:nd [ND])
Dapma7bEVm005154sc00005Split01	70	27	34	2.09677	8.20532	3.00179	4.32942	2.02026	2.17916	0.577875	1.11075	1.56898	17	0.0207201	1.9405	4.09504e-06	1	1	0.0954891	1.61552	2.68005e-06	1	1	0.0495413	1.75227	3.27549e-06	1	1	0.511761	-1.20116	-1.41499e-06	1	1	0.737618	-1.10742	-8.19559e-07	1	1	0.763602	1.08465	5.95436e-07	1	1	B2G	transcription factor runt-like protein	Dapma7bEVm005154sc00005Split01		0006355 // regulation of transcription, DNA-templated (GO_REF:nd [ND])	0016021 // integral component of membrane (GO_REF:nd [ND]) /// 0005634 // nucleus (GO_REF:nd [ND])
Dapma7bEVm005257sc02190NoSplit	517	220	460	5.29907	75.0157	16.0852	53.3584	4.61127	2.94322	0.421135	2.21801	1.57634	14	6.87187e-12	3.80313	4.27643e-05	3.23727e-07	3.59696e-08	1.28329e-12	3.98408	4.55248e-05	6.04545e-08	7.55682e-09	3.11097e-14	4.40467	5.19413e-05	1.46555e-09	3.66387e-10	0.80299	1.04758	2.76052e-06	1	1	0.424163	1.15817	9.17698e-06	1	1	0.585005	1.10557	6.41647e-06	1	1	B2G	doublesex 1	Dapma7bEVm005257sc02190NoSplit		0006355 // regulation of transcription, DNA-templated (GO_REF:nd [ND])	0005634 // nucleus (GO_REF:nd [ND])
Dapma7bEVm007845sc01348NoSplit	94	34	48.3333	2	7.9465	4.6391	4.76126	1.71959	1.26429	0.715625	0.789651	1.29052	17	0.0386614	1.64626	4.41765e-06	1	1	0.187658	1.37661	2.57441e-06	1	1	0.0386614	1.64237	4.39109e-06	1	1	0.434027	-1.19588	-1.84324e-06	1	1	1	-1.00237	-2.65544e-08	1	1	0.434027	1.19306	1.81669e-06	1	1	B2G	protein BTG3	Dapma7bEVm007845sc01348NoSplit		0045930 // negative regulation of mitotic cell cycle (GO_REF:nd [ND]) /// 0008285 // negative regulation of cell proliferation (GO_REF:nd [ND])	0005737 // cytoplasm (GO_REF:nd [ND]) /// 0005634 // nucleus (GO_REF:nd [ND])
Dapma7bEVm010294sc02850Split02	212	77	94.3333	1.89274	20.0502	8.34842	10.2471	1.70995	1.50569	0.514288	0.782364	1.20445	17	0.0286804	1.54978	8.16188e-06	1	1	0.0129878	1.645	9.57558e-06	1	1	0.0198647	1.59157	8.78229e-06	1	1	0.771713	1.06144	1.4137e-06	1	1	0.894209	1.02697	6.20408e-07	1	1	0.882505	-1.03357	-7.93294e-07	1	1	B2G	transcriptional activator protein Pur-beta-like	Dapma7bEVm010294sc02850Split02		0000122 // negative regulation of transcription from RNA polymerase II promoter (GO_REF:nd [ND])	0005634 // nucleus (GO_REF:nd [ND])
Dapma7bEVm010728sc01363NoSplit	383	138	198.333	1.81956	37.4576	13.5596	18.7839	1.56943	1.28212	0.408813	0.652621	1.12989	8	0.0195478	1.50391	1.70998e-05	1	0.987962	0.0263177	1.4742	1.60916e-05	1	1	0.0187964	1.50727	1.72139e-05	1	1	0.910617	-1.02015	-1.00817e-06	1	1	0.99411	1.00223	1.1405e-07	1	1	0.900693	1.02243	1.12222e-06	1	1	B2G	Forkhead box protein N1	Dapma7bEVm010728sc01363NoSplit		0006355 // regulation of transcription, DNA-templated (GO_REF:nd [ND])	0005634 // nucleus (GO_REF:nd [ND])
Dapma7bEVm015077sc01484Split02	107	45	50	2.5	12.2487	6.86938	5.59483	2.24737	3.00429	1.20007	1.31659	1.67168	17	0.0284362	2.16474	5.33938e-06	1	1	0.0864357	1.8282	3.79659e-06	1	1	0.0344192	2.10226	5.05296e-06	1	1	0.635775	-1.18409	-1.54279e-06	1	1	0.947984	-1.02972	-2.86424e-07	1	1	0.692653	1.14991	1.25637e-06	1	1	B2G	Suppressor of hairless protein	Dapma7bEVm015077sc01484Split02		0045944 // positive regulation of transcription from RNA polymerase II promoter (GO_REF:nd [ND])	0005634 // nucleus (GO_REF:nd [ND]) /// 0005667 // transcription factor complex (GO_REF:nd [ND])
Dapma7bEVm023995sc02793NoSplit	107	25	57	2.02395	8.46248	3.67201	5.53496	1.73057	1.34052	0.486815	0.821189	1.28417	17	0.246628	1.28352	2.21442e-06	1	1	0.0582957	1.49165	3.84002e-06	1	1	0.0153836	1.66684	5.20833e-06	1	1	0.472958	1.16216	1.6256e-06	1	1	0.210665	1.29865	2.99391e-06	1	1	0.605154	1.11745	1.36831e-06	1	1	B2G	transcription factor IIIB 90 kDa subunit-like	Dapma7bEVm023995sc02793NoSplit		0006355 // regulation of transcription, DNA-templated (GO_REF:nd [ND]) /// 0070898 // RNA polymerase III transcriptional preinitiation complex assembly (GO_REF:nd [ND])	0000126 // transcription factor TFIIIB complex (GO_REF:nd [ND])
Dapma7bEVm024382sc03297NoSplit	899	400	493.333	2.74734	129.522	49.716	68.412	2.78574	2.78711	0.944372	1.49869	1.28945	7	1.85577e-05	2.68501	6.58643e-05	0.874234	0.020331	0.000267966	2.31067	5.12316e-05	1	0.19421	0.0018638	2.0396	4.06361e-05	1	0.59155	0.506765	-1.16201	-1.46326e-05	1	1	0.224167	-1.31644	-2.52281e-05	1	1	0.581888	-1.1329	-1.05955e-05	1	1	B2G	vrille	Dapma7bEVm024382sc03297NoSplit		0006355 // regulation of transcription, DNA-templated (GO_REF:nd [ND])
Dapma7bEVm027586sc02462NoSplit	74	4	24.6667	#DIV/0!	10.6747	0.44211	3.55825	#DIV/0!	#DIV/0!	4.59365	#DIV/0!	0	17	0.0106786	215.198	3.4469e-06	1	0.802329	0.458573	9.83804	1.42223e-07	1	1	0.012018	194.664	3.11646e-06	1	1	0.0549383	-21.8741	-3.30467e-06	1	1	0.953916	-1.10548	-3.30437e-07	1	1	0.061519	19.7869	2.97424e-06	1	1	B2G	rab3 GTPase-activating protein non-catalytic subunit	Dapma7bEVm027586sc02462NoSplit		0043087 // regulation of GTPase activity (GO_REF:nd [ND])
Dapma7bEVm028062sc01385NoSplit	101	58	56.6667	2.47826	13.7089	8.65668	6.15378	2.18599	3.04552	1.24548	1.30577	1.60671	17	0.0511396	2.09914	5.80777e-06	1	1	0.143393	1.73939	3.90686e-06	1	1	0.0475898	2.11651	5.89953e-06	1	1	0.627276	-1.20683	-1.9009e-06	1	1	0.991579	1.00827	9.17663e-08	1	1	0.605042	1.21681	1.99267e-06	1	1	B2G	Transcription factor runt-like protein	Dapma7bEVm028062sc01385NoSplit		0006355 // regulation of transcription, DNA-templated (GO_REF:nd [ND])	0005634 // nucleus (GO_REF:nd [ND])
Dapma7bEVm028401sc00568NoSplit	78	42	49.3333	3.27692	10.2543	4.77853	6.61599	3.22804	2.83819	1.07256	1.74755	2.17819	17	0.00012911	3.06946	6.42235e-06	1	0.0810964	0.00208848	2.47526	4.57832e-06	1	0.693596	0.017663	2.02957	3.19517e-06	1	1	0.431565	-1.24005	-1.84403e-06	1	1	0.131377	-1.51237	-3.22718e-06	1	1	0.496461	-1.2196	-1.38315e-06	1	1	B2G	insulin-like receptor isoform X1	Dapma7bEVm028401sc00568NoSplit		0042593 // glucose homeostasis (GO_REF:nd [ND]) /// 0008286 // insulin receptor signaling pathway (GO_REF:nd [ND]) /// 0051897 // positive regulation of protein kinase B signaling (GO_REF:nd [ND]) /// 0014068 // positive regulation of phosphatidylinositol 3-kinase signaling (GO_REF:nd [ND]) /// 0043410 // positive regulation of MAPK cascade (GO_REF:nd [ND]) /// 0018108 // peptidyl-tyrosine phosph…	0005899 // insulin receptor complex (GO_REF:nd [ND]) /// 0030424 // axon (GO_REF:nd [ND])
Dapma7bEVm030415sc01348Split01	148	118	105.667	318	21.3495	14.2949	13.658	295.948	#DIV/0!	0.0616221	#DIV/0!	0	17	0.000439561	173.775	1.0877e-05	1	0.165658	0.000282286	215.695	1.35161e-05	1	0.201488	0.00308322	66.3375	4.11332e-06	1	0.704335	0.838772	1.24123	2.6391e-06	1	1	0.369835	-2.61955	-6.7637e-06	1	1	0.274889	-3.25148	-9.4028e-06	1	1	B2G	formin-2 isoform X2	Dapma7bEVm030415sc01348Split01		0045010 // actin nucleation (GO_REF:nd [ND])	0005884 // actin filament (GO_REF:nd [ND])
Dapma7bEVm002863sc00781NoSplit	310	118	159	3.82249	44.6907	17.8711	17.4514	3.27525	3.68122	1.46057	1.82378	1.65033	8	0.00189857	3.1369	1.67188e-05	1	0.407259	0.0561535	2.00885	7.89308e-06	1	1	0.00167426	3.17536	1.70197e-05	1	0.589726	0.214378	-1.56154	-8.82576e-06	1	1	0.976215	1.01226	3.0091e-07	1	1	0.201949	1.58069	9.12667e-06	1	1	B2G	putative L-aspartate dehydrogenase	Dapma7bEVm002863sc00781NoSplit		0006742 // NADP catabolic process (GO_REF:nd [ND]) /// 0055114 // oxidation-reduction process (GO_REF:nd [ND]) /// 0009435 // NAD biosynthetic process (GO_REF:nd [ND])
Dapma7bEVm005705sc00190NoSplit	71	55	23.6667	#DIV/0!	10.1602	7.91731	3.38674	#DIV/0!	#DIV/0!	0.359848	#DIV/0!	0	17	0.0185135	197.837	3.16752e-06	1	0.979766	0.0174443	209.757	3.35934e-06	1	1	0.0203695	182.148	2.91505e-06	1	1	0.971634	1.06025	1.91822e-07	1	1	0.96178	-1.08614	-2.52475e-07	1	1	0.933109	-1.15158	-4.44298e-07	1	1	B2G	Exosome complex component RRP4	Dapma7bEVm005705sc00190NoSplit		0071034 // CUT catabolic process (GO_REF:nd [ND]) /// 0034427 // nuclear-transcribed mRNA catabolic process, exonucleolytic, 3'-5' (GO_REF:nd [ND]) /// 0034475 // U4 snRNA 3'-end processing (GO_REF:nd [ND]) /// 0071035 // nuclear polyadenylation-dependent rRNA catabolic process (GO_REF:nd [ND]) /// 0071051 // polyadenylation-dependent snoRNA 3'-end processing (GO_REF:nd [ND]) /// 0000467 // exonu…	0000176 // nuclear exosome (RNase complex) (GO_REF:nd [ND]) /// 0000177 // cytoplasmic exosome (RNase complex) (GO_REF:nd [ND])
Dapma7bEVm018501sc00568NoSplit	365	183	190.667	1.73806	36.7717	15.8413	22.7079	1.6421	1.06924	0.461776	0.700407	1.13625	8	0.00860845	1.56524	2.06632e-05	1	0.74689	0.0659874	1.369	1.34891e-05	1	1	0.0399199	1.41901	1.53174e-05	1	1	0.426879	-1.14335	-7.17406e-06	1	1	0.561628	-1.10306	-5.34585e-06	1	1	0.833453	1.03653	1.82821e-06	1	1	B2G	Methylcytosine dioxygenase TET2	Dapma7bEVm018501sc00568NoSplit		0045944 // positive regulation of transcription from RNA polymerase II promoter (GO_REF:nd [ND]) /// 0080111 // DNA demethylation (GO_REF:nd [ND]) /// 0070989 // oxidative demethylation (GO_REF:nd [ND]) /// 0006211 // 5-methylcytosine catabolic process (GO_REF:nd [ND])	0005634 // nucleus (GO_REF:nd [ND])
Dapma7bEVm000655sc02916Split01	944	517	388.667	9.38849	136.169	58.0096	47.3727	8.53324	8.85486	3.52289	3.2883	2.6461	14	0.0240307	8.24563	4.58098e-05	1	1	0.150932	3.62706	1.66093e-05	1	1	0.024476	8.1823	4.54094e-05	1	1	0.350065	-2.27337	-2.92005e-05	1	1	0.993657	-1.00774	-4.00384e-07	1	1	0.354394	2.25591	2.88001e-05	1	1	B2G	protein SMG7	Dapma7bEVm000655sc02916Split01		0032210 // regulation of telomere maintenance via telomerase (GO_REF:nd [ND])	0005737 // cytoplasm (GO_REF:nd [ND]) /// 0005697 // telomerase holoenzyme complex (GO_REF:nd [ND])
Dapma7bEVm010460sc01041NoSplit	211	72	102.333	1.81649	27.7703	4.68033	11.9892	1.70613	1.96175	0.277867	0.82799	1.20709	17	0.0212628	1.64344	1.11709e-05	1	1	0.183264	1.33397	5.79816e-06	1	1	0.0475697	1.53188	9.23401e-06	1	1	0.331237	-1.23199	-5.37272e-06	1	1	0.750245	-1.07283	-1.93686e-06	1	1	0.518155	1.14836	3.43586e-06	1	1	B2G	centrosomal protein of 192 kDa isoform X1	Dapma7bEVm010460sc01041NoSplit		0090222 // centrosome-templated microtubule nucleation (GO_REF:nd [ND]) /// 0051298 // centrosome duplication (GO_REF:nd [ND]) /// 0071539 // protein localization to centrosome (GO_REF:nd [ND])
Dapma7bEVm018465sc00115NoSplit	73	27	48	2.125	8.4735	2.02258	4.87266	1.8323	1.41465	0.311462	0.874697	1.34451	17	0.0131904	1.73393	4.44009e-06	1	0.868733	0.106964	1.43093	2.60703e-06	1	1	0.0105814	1.75275	4.55394e-06	1	1	0.377251	-1.21175	-1.83306e-06	1	1	0.984319	1.01085	1.1385e-07	1	1	0.346169	1.2249	1.94691e-06	1	1	B2G	kinesin-like protein KIF18A	Dapma7bEVm018465sc00115NoSplit		0000070 // mitotic sister chromatid segregation (GO_REF:nd [ND]) /// 0007019 // microtubule depolymerization (GO_REF:nd [ND]) /// 0007018 // microtubule-based movement (GO_REF:nd [ND])	1990023 // mitotic spindle midzone (GO_REF:nd [ND]) /// 0061673 // mitotic spindle astral microtubule (GO_REF:nd [ND]) /// 0005634 // nucleus (GO_REF:nd [ND]) /// 0005871 // kinesin complex (GO_REF:nd [ND])
Dapma7bEVm005799co23236Split02	1842	570	871.333	1.72732	183.788	61.0037	81.9144	1.50226	1.36785	0.394803	0.604356	1.08262	7	0.033712	1.44551	7.44382e-05	1	1	0.230992	1.23077	3.85587e-05	1	1	0.0361418	1.43827	7.32283e-05	1	1	0.352844	-1.17447	-3.58796e-05	1	1	0.977529	-1.00503	-1.2099e-06	1	1	0.367978	1.16859	3.46697e-05	1	1	B2G	Histone H3.3	Dapma7bEVm005799co23236Split02		0001649 // osteoblast differentiation (GO_REF:nd [ND]) /// 0031509 // telomeric heterochromatin assembly (GO_REF:nd [ND]) /// 0007566 // embryo implantation (GO_REF:nd [ND]) /// 0048477 // oogenesis (GO_REF:nd [ND]) /// 0000183 // chromatin silencing at rDNA (GO_REF:nd [ND]) /// 0090230 // regulation of centromere complex assembly (GO_REF:nd [ND]) /// 0008584 // male gonad development (GO_REF:nd …	0001740 // Barr body (GO_REF:nd [ND]) /// 0005654 // nucleoplasm (GO_REF:nd [ND]) /// 0000784 // nuclear chromosome, telomeric region (GO_REF:nd [ND]) /// 0000788 // nuclear nucleosome (GO_REF:nd [ND])
Dapma7bEVm001945sc00642NoSplit	755	301	406.333	2.35294	96.3482	33.7749	56.032	2.37835	2.46209	0.708963	1.33665	1.25514	7	0.000108499	2.30388	5.4e-05	1	0.0740763	0.0534374	1.51286	2.124e-05	1	1	0.02524	1.61564	2.54966e-05	1	1	0.048442	-1.52287	-3.27601e-05	1	1	0.0950166	-1.42599	-2.85035e-05	1	1	0.760361	1.06794	4.25658e-06	1	1	B2G	cupin domain-containing protein	Dapma7bEVm001945sc00642NoSplit		0007155 // cell adhesion (GO_REF:nd [ND]) /// 0042246 // tissue regeneration (GO_REF:nd [ND])	0016021 // integral component of membrane (GO_REF:nd [ND])
Dapma7bEVm003630sc00930NoSplit	143	93	89	1.93031	17.3659	6.96975	10.8562	1.82628	1.28673	0.515962	0.852974	1.22989	17	0.00497868	1.74482	1.01087e-05	1	0.596707	0.0728704	1.431	5.84954e-06	1	1	0.0189444	1.59095	8.02031e-06	1	1	0.306063	-1.2193	-4.25917e-06	1	1	0.632859	-1.09672	-2.08841e-06	1	1	0.584813	1.11177	2.17077e-06	1	1	B2G	inhibin beta chain	Dapma7bEVm003630sc00930NoSplit		0010469 // regulation of receptor activity (GO_REF:nd [ND]) /// 0048468 // cell development (GO_REF:nd [ND]) /// 0060395 // SMAD protein signal transduction (GO_REF:nd [ND]) /// 0043408 // regulation of MAPK cascade (GO_REF:nd [ND]) /// 0042981 // regulation of apoptotic process (GO_REF:nd [ND]) /// 0010862 // positive regulation of pathway-restricted SMAD protein phosphorylation (GO_REF:nd [ND])	0005615 // extracellular space (GO_REF:nd [ND])
Dapma7bEVm004516sc01579NoSplit	140	60	53.6667	2.50467	13.5573	8.14524	5.81679	2.19379	2.62827	1.32442	1.22177	1.56552	17	0.0279789	2.10234	5.50007e-06	1	1	0.0262581	2.12063	5.5913e-06	1	1	0.0307734	2.07122	5.3448e-06	1	1	0.989837	1.0087	9.12265e-08	1	1	0.979471	-1.01502	-1.5527e-07	1	1	0.959119	-1.02385	-2.46496e-07	1	1	B2G	Protein tiptop	Dapma7bEVm004516sc01579NoSplit		0000122 // negative regulation of transcription from RNA polymerase II promoter (GO_REF:nd [ND]) /// 0048749 // compound eye development (GO_REF:nd [ND]) /// 0048730 // epidermis morphogenesis (GO_REF:nd [ND])
Dapma7bEVm004628sc01186NoSplit	217	111	118	2.3937	29.5366	12.2002	12.5943	2.0964	2.83976	0.925886	1.2082	1.36148	17	0.0627076	1.77221	9.02039e-06	1	1	0.157142	1.54621	6.38045e-06	1	1	0.0211376	2.03301	1.20668e-05	1	1	0.656356	-1.14616	-2.63994e-06	1	1	0.6544	1.14716	3.04643e-06	1	1	0.368884	1.31483	5.68637e-06	1	1	B2G	LIM/homeobox protein Lhx9-like	Dapma7bEVm004628sc01186NoSplit		0045944 // positive regulation of transcription from RNA polymerase II promoter (GO_REF:nd [ND]) /// 0048665 // neuron fate specification (GO_REF:nd [ND]) /// 0007409 // axonogenesis (GO_REF:nd [ND])	0005634 // nucleus (GO_REF:nd [ND])
Dapma7bEVm005886sc00642NoSplit	355	156	151.333	2.25414	51.134	17.2303	21.1541	2.28164	2.5743	0.81493	1.1394	1.28737	8	0.0064203	2.19051	2.00963e-05	1	0.666198	0.0392569	1.80814	1.36417e-05	1	1	0.0442515	1.7815	1.31921e-05	1	1	0.498481	-1.21147	-6.45459e-06	1	1	0.466941	-1.22959	-6.90421e-06	1	1	0.963578	-1.01495	-4.49626e-07	1	1	B2G	transcription factor Sox-11-like	Dapma7bEVm005886sc00642NoSplit		0006357 // regulation of transcription from RNA polymerase II promoter (GO_REF:nd [ND]) /// 0030154 // cell differentiation (GO_REF:nd [ND])	0044798 // nuclear transcription factor complex (GO_REF:nd [ND])
Dapma7bEVm008106sc03129NoSplit	87	55	65.3333	2.03704	12.3098	4.42844	6.7793	1.78438	1.41192	0.52274	0.82142	1.26503	17	0.237602	1.32344	2.88481e-06	1	1	0.0594558	1.56565	5.0451e-06	1	1	0.0241004	1.70405	6.2795e-06	1	1	0.475819	1.18302	2.1603e-06	1	1	0.282304	1.28759	3.39469e-06	1	1	0.726737	1.0884	1.2344e-06	1	1	B2G	ets DNA-binding protein pokkuri-like isoform X3	Dapma7bEVm008106sc03129NoSplit		0006357 // regulation of transcription from RNA polymerase II promoter (GO_REF:nd [ND]) /// 0030154 // cell differentiation (GO_REF:nd [ND])	0005634 // nucleus (GO_REF:nd [ND])
Dapma7bEVm009582sc01409NoSplit	72	54	34	26.5	10.3645	7.72748	4.72359	28.4922	#DIV/0!	0.40432	#DIV/0!	0	17	0.012885	24.7514	4.58631e-06	1	0.862375	0.0203244	19.5151	3.5752e-06	1	1	0.0133341	24.3652	4.51174e-06	1	1	0.826392	-1.26832	-1.01111e-06	1	1	0.993176	-1.01585	-7.45677e-08	1	1	0.839762	1.24853	9.36538e-07	1	1	B2G	serine/threonine-protein kinase mig-15 isoform X5	Dapma7bEVm009582sc01409NoSplit		0048812 // neuron projection morphogenesis (GO_REF:nd [ND]) /// 0031098 // stress-activated protein kinase signaling cascade (GO_REF:nd [ND]) /// 0000185 // activation of MAPKKK activity (GO_REF:nd [ND])	0005737 // cytoplasm (GO_REF:nd [ND])
Dapma7bEVm015515sc00642NoSplit	380	214	197.667	1.71103	37.8004	13.2886	21.3446	1.56115	1.08159	0.358072	0.626824	1.11953	8	0.0150362	1.50041	1.96366e-05	1	0.923522	0.0338739	1.42504	1.66792e-05	1	1	0.0400183	1.40815	1.60165e-05	1	1	0.757107	-1.05289	-2.95738e-06	1	1	0.703798	-1.06551	-3.62012e-06	1	1	0.947414	-1.01199	-6.62737e-07	1	1	B2G	cupin domain-containing protein	Dapma7bEVm015515sc00642NoSplit		0007155 // cell adhesion (GO_REF:nd [ND]) /// 0042246 // tissue regeneration (GO_REF:nd [ND])	0016021 // integral component of membrane (GO_REF:nd [ND])
Dapma7bEVm015614sc03164NoSplit	151	77	102.667	2.01316	20.8408	8.07129	13.9605	2.00652	1.59448	0.497262	1.03131	1.27423	17	0.000631142	1.92786	1.32313e-05	1	0.207919	0.0167666	1.58463	8.33681e-06	1	1	0.0150111	1.59675	8.5096e-06	1	1	0.301866	-1.2166	-4.8945e-06	1	1	0.321292	-1.20737	-4.72171e-06	1	1	0.975618	1.00765	1.72787e-07	1	1	B2G	homeotic protein antennapedia-like	Dapma7bEVm015614sc03164NoSplit		0000122 // negative regulation of transcription from RNA polymerase II promoter (GO_REF:nd [ND]) /// 0009952 // anterior/posterior pattern specification (GO_REF:nd [ND])	0005634 // nucleus (GO_REF:nd [ND])
Dapma7bEVm027367sc01361Split01	431	156	171	1.82742	41.1206	20.7892	21.3088	1.7559	1.69065	0.678332	0.85119	1.17869	8	0.0101736	1.69116	1.99461e-05	1	0.793494	0.0597392	1.46999	1.35634e-05	1	1	0.0366764	1.5312	1.53298e-05	1	1	0.486797	-1.15045	-6.38262e-06	1	1	0.625374	-1.10447	-4.61625e-06	1	1	0.839246	1.04164	1.76637e-06	1	1	B2G	LIM domain-binding protein 2 isoform X2	Dapma7bEVm027367sc01361Split01		0045944 // positive regulation of transcription from RNA polymerase II promoter (GO_REF:nd [ND]) /// 0000122 // negative regulation of transcription from RNA polymerase II promoter (GO_REF:nd [ND]) /// 0007275 // multicellular organism development (GO_REF:nd [ND])	0005634 // nucleus (GO_REF:nd [ND]) /// 0005667 // transcription factor complex (GO_REF:nd [ND])
Dapma7bEVm028622sc00868NoSplit	136	72	81.3333	2.33333	18.1331	9.72488	8.51534	2.02537	2.04245	1.03198	1.03691	1.34375	17	0.0507215	1.73279	6.25493e-06	1	1	0.154294	1.49509	4.22599e-06	1	1	0.0179229	1.94685	8.08215e-06	1	1	0.600577	-1.15899	-2.02894e-06	1	1	0.680923	1.12354	1.82722e-06	1	1	0.344931	1.30216	3.85616e-06	1	1	B2G	LIM/homeobox protein Awh isoform X1	Dapma7bEVm028622sc00868NoSplit		0045944 // positive regulation of transcription from RNA polymerase II promoter (GO_REF:nd [ND]) /// 0030182 // neuron differentiation (GO_REF:nd [ND])	0005634 // nucleus (GO_REF:nd [ND])
Dapma7bEVm029209sc03129Split02	160	67	69.6667	2.23669	16.2739	7.96883	7.9215	2.03578	2.45401	0.853651	1.07805	1.38526	17	0.0168882	1.95945	7.49532e-06	1	0.961195	0.245126	1.38697	3.02304e-06	1	1	0.0279296	1.84332	6.5881e-06	1	1	0.212567	-1.41276	-4.47228e-06	1	1	0.829888	-1.063	-9.07219e-07	1	1	0.301665	1.32903	3.56506e-06	1	1	B2G	neurogenic locus protein delta	Dapma7bEVm029209sc03129Split02		0007275 // multicellular organism development (GO_REF:nd [ND]) /// 0007219 // Notch signaling pathway (GO_REF:nd [ND])	0016021 // integral component of membrane (GO_REF:nd [ND])
Dapma7bEVm000148sc00868NoSplit	1132	403	546.333	1.6375	109.413	36.1843	61.2562	1.52389	1.15979	0.349915	0.622907	1.09099	7	0.0105479	1.46677	5.60179e-05	1	0.802329	0.447336	1.12058	1.44715e-05	1	1	0.0433443	1.35305	4.23704e-05	1	1	0.0717083	-1.30893	-4.15465e-05	1	1	0.588642	-1.08405	-1.36475e-05	1	1	0.20725	1.20745	2.7899e-05	1	1	B2G	Uncharacterized protein APZ42_018841	Dapma7bEVm000148sc00868NoSplit		0006030 // chitin metabolic process (GO_REF:nd [ND])	0005576 // extracellular region (GO_REF:nd [ND])
Dapma7bEVm000587sc00687NoSplit	2019	775	1216.67	1.70943	213.89	72.9202	118.498	1.50498	1.04506	0.340857	0.586681	1.07458	7	0.0114749	1.44191	0.000106788	1	0.828276	0.110261	1.25974	6.2766e-05	1	1	0.0163547	1.41538	0.000100377	1	1	0.349851	-1.14461	-4.40221e-05	1	1	0.898123	-1.01874	-6.41095e-06	1	1	0.419998	1.12355	3.76111e-05	1	1	B2G	chondroitin proteoglycan 2-like	Dapma7bEVm000587sc00687NoSplit		0006030 // chitin metabolic process (GO_REF:nd [ND])	0005576 // extracellular region (GO_REF:nd [ND])
Dapma7bEVm001857sc03135Split02	450	262	238.667	2.63098	64.8488	30.3314	25.8438	2.30337	3.05578	1.17122	1.34177	1.32283	8	0.0408107	1.98725	1.98897e-05	1	1	0.0586206	1.88584	1.78466e-05	1	1	0.0164535	2.23909	2.49635e-05	1	1	0.876999	-1.05378	-2.04313e-06	1	1	0.720286	1.12673	5.0738e-06	1	1	0.605775	1.18732	7.11693e-06	1	1	B2G	chitinase 1	Dapma7bEVm001857sc03135Split02		0005975 // carbohydrate metabolic process (GO_REF:nd [ND]) /// 0006032 // chitin catabolic process (GO_REF:nd [ND]) /// 0006030 // chitin metabolic process (GO_REF:nd [ND])	0005576 // extracellular region (GO_REF:nd [ND])
Dapma7bEVm003259sc00715NoSplit	396	91	143.667	14.4688	57.119	13.2259	20.5762	15.3675	6.31487	3.33302	2.69027	8.50539	8	0.000628287	14.4686	1.9913e-05	1	0.207919	0.0562571	4.12397	4.61869e-06	1	1	0.0177217	5.9004	7.24511e-06	1	1	0.0774426	-3.50843	-1.52943e-05	1	1	0.201299	-2.45214	-1.26679e-05	1	1	0.608667	1.43076	2.62641e-06	1	1	B2G	putative Lipase 3	Dapma7bEVm003259sc00715NoSplit		0044255 // cellular lipid metabolic process (GO_REF:nd [ND])
Dapma7bEVm003378sc03124NoSplit	158	62	70	2.1413	22.7471	6.53839	8.30657	1.99377	2.24088	0.745476	0.87994	1.29006	17	0.0260582	1.90273	7.76115e-06	1	1	0.202552	1.45199	3.88594e-06	1	1	0.0458766	1.78359	6.73682e-06	1	1	0.341457	-1.31043	-3.87521e-06	1	1	0.823149	-1.0668	-1.02433e-06	1	1	0.472451	1.22838	2.85088e-06	1	1	B2G	basic proline-rich protein-like isoform X1	Dapma7bEVm003378sc03124NoSplit		0006030 // chitin metabolic process (GO_REF:nd [ND])	0005576 // extracellular region (GO_REF:nd [ND])
Dapma7bEVm011641sc00704NoSplit	211	67	101	1.79112	20.3326	8.52583	11.5213	1.66261	1.47043	0.490466	0.781472	1.19196	17	0.0165373	1.60197	1.07332e-05	1	0.951969	0.043376	1.48461	8.64066e-06	1	1	0.0400107	1.49281	8.78676e-06	1	1	0.694326	-1.07905	-2.09256e-06	1	1	0.719492	-1.07313	-1.94647e-06	1	1	0.979721	1.00552	1.46096e-07	1	1	B2G	heparan-sulfate 6-O-sulfotransferase 2	Dapma7bEVm011641sc00704NoSplit		0015015 // heparan sulfate proteoglycan biosynthetic process, enzymatic modification (GO_REF:nd [ND])	0016021 // integral component of membrane (GO_REF:nd [ND])
Dapma7bEVm022713sc00024NoSplit	708	277	235.333	3.27742	102.09	32.8045	33.7343	3.40514	4.2489	1.61809	1.60517	1.44379	8	0.0120515	3.27454	3.23604e-05	1	0.8394	0.245231	1.714	1.01582e-05	1	1	0.0299837	2.76778	2.51506e-05	1	1	0.163154	-1.91047	-2.22022e-05	1	1	0.7154	-1.18309	-7.20979e-06	1	1	0.300901	1.61481	1.49924e-05	1	1	B2G	cuticular protein	Dapma7bEVm022713sc00024NoSplit		0006030 // chitin metabolic process (GO_REF:nd [ND])	0016021 // integral component of membrane (GO_REF:nd [ND]) /// 0005576 // extracellular region (GO_REF:nd [ND])
Dapma7bEVm023072sc00626NoSplit	90	42	51.6667	2.7033	11.8313	5.11592	7.08444	2.75019	3.65885	0.959653	1.84061	2.1309	17	0.00387889	2.67051	6.90327e-06	1	0.555189	0.126042	1.68498	2.83062e-06	1	1	0.0386352	2.01204	4.18217e-06	1	1	0.168656	-1.5849	-4.07266e-06	1	1	0.395193	-1.32727	-2.7211e-06	1	1	0.607012	1.1941	1.35156e-06	1	1	B2G	Uncharacterized protein APZ42_016348	Dapma7bEVm023072sc00626NoSplit		0006898 // receptor-mediated endocytosis (GO_REF:nd [ND]) /// 0006508 // proteolysis (GO_REF:nd [ND]) /// 0006030 // chitin metabolic process (GO_REF:nd [ND])	0016020 // membrane (GO_REF:nd [ND]) /// 0005576 // extracellular region (GO_REF:nd [ND])
[truncated: 273 more columns]

## Sheet: Male-biased non-binary
Feature ID	Experiment - Range (original values)	Experiment - IQR (original values)	Experiment - Difference (original values)	Experiment - Fold Change (original values)	Experiment - Range (normalized values)	Experiment - IQR (normalized values)	Experiment - Difference (normalized values)	Experiment - Fold Change (normalized values)	Experiment - Range (transformed values)	Experiment - IQR (transformed values)	Experiment - Difference (transformed values)	Experiment - Fold Change (Transformed values)	Experiment - Cluster	EDGE test: NIES female vs Line A male, tagwise dispersions - P-value	EDGE test: NIES female vs Line A male, tagwise dispersions - Fold change	EDGE test: NIES female vs Line A male, tagwise dispersions - Weighted difference	EDGE test: NIES female vs Line A male, tagwise dispersions - Bonferroni	EDGE test: NIES female vs Line A male, tagwise dispersions - FDR p-value correction	EDGE test: NIES female vs Line B male, tagwise dispersions - P-value	EDGE test: NIES female vs Line B male, tagwise dispersions - Fold change	EDGE test: NIES female vs Line B male, tagwise dispersions - Weighted difference	EDGE test: NIES female vs Line B male, tagwise dispersions - Bonferroni	EDGE test: NIES female vs Line B male, tagwise dispersions - FDR p-value correction	EDGE test: NIES female vs NIES male, tagwise dispersions - P-value	EDGE test: NIES female vs NIES male, tagwise dispersions - Fold change	EDGE test: NIES female vs NIES male, tagwise dispersions - Weighted difference	EDGE test: NIES female vs NIES male, tagwise dispersions - Bonferroni	EDGE test: NIES female vs NIES male, tagwise dispersions - FDR p-value correction	EDGE test: Line A male vs Line B male, tagwise dispersions - P-value	EDGE test: Line A male vs Line B male, tagwise dispersions - Fold change	EDGE test: Line A male vs Line B male, tagwise dispersions - Weighted difference	EDGE test: Line A male vs Line B male, tagwise dispersions - Bonferroni	EDGE test: Line A male vs Line B male, tagwise dispersions - FDR p-value correction	EDGE test: Line A male vs NIES male, tagwise dispersions - P-value	EDGE test: Line A male vs NIES male, tagwise dispersions - Fold change	EDGE test: Line A male vs NIES male, tagwise dispersions - Weighted difference	EDGE test: Line A male vs NIES male, tagwise dispersions - Bonferroni	EDGE test: Line A male vs NIES male, tagwise dispersions - FDR p-value correction	EDGE test: Line B male vs NIES male, tagwise dispersions - P-value	EDGE test: Line B male vs NIES male, tagwise dispersions - Fold change	EDGE test: Line B male vs NIES male, tagwise dispersions - Weighted difference	EDGE test: Line B male vs NIES male, tagwise dispersions - Bonferroni	EDGE test: Line B male vs NIES male, tagwise dispersions - FDR p-value correction	Annotations - Database	Annotations - Database identifier	Annotations - Database symbol	Annotations - Qualifier	Annotations - GO biological process	Annotations - GO cellular component
Dapma7bEVm000366sc00389NoSplit	7416	3022	3835.67	3.05372	749.913	444.028	416.025	2.64943	3.57687	1.26415	1.67912	1.21955	21	0.243597	1.56344	0.000143143	1	1	0.188686	1.65583	0.000166614	1	1	0.0141322	2.5942	0.000405009	1	1	0.880625	1.05909	2.34707e-05	1	1	0.186757	1.65929	0.000261866	1	1	0.241255	1.56671	0.000238396	1	1
Dapma7bEVm000585sc01253Split02	1856	580	913.667	2.01556	168.923	78.0135	90.5168	1.74111	1.7854	0.609737	0.872823	1.12747	4	0.147016	1.3565	4.43678e-05	1	1	0.0726719	1.45889	5.71109e-05	1	1	0.0128967	1.68902	8.57508e-05	1	1	0.729609	1.07548	1.27431e-05	1	1	0.296214	1.24513	4.1383e-05	1	1	0.484857	1.15774	2.86399e-05	1	1
Dapma7bEVm000663sc00389Split02	300	153	168.667	1.98062	40.6649	14.7592	17.0246	1.72355	1.75334	0.601757	0.776343	1.17174	1	0.109176	1.44618	1.0773e-05	1	1	0.0443918	1.58694	1.41716e-05	1	1	0.0282619	1.65514	1.58184e-05	1	1	0.687983	1.09733	3.39865e-06	1	1	0.557063	1.14449	5.0454e-06	1	1	0.856554	1.04298	1.64675e-06	1	1	B2G	long-chain-fatty-acid--CoA ligase 5 isoform X1	Dapma7bEVm000663sc00389Split02			0016021 // integral component of membrane (GO_REF:nd [ND])
Dapma7bEVm000789sc00389Split02	1413	593	753	2.99912	142.939	82.9087	81.6017	2.60326	3.33733	1.2015	1.62368	1.3014	4	0.450207	1.3095	1.59011e-05	1	1	0.170289	1.63335	3.25391e-05	1	1	0.00977928	2.54537	7.93953e-05	1	1	0.535818	1.24731	1.66381e-05	1	1	0.0638881	1.94377	6.34943e-05	1	1	0.213876	1.55837	4.68562e-05	1	1
Dapma7bEVm002034sc02581NoSplit	1048	592	717.333	2.05906	97.1236	86.2271	71.6038	1.76899	1.17209	1.05452	0.8527	1.131	4	0.82171	-1.04333	-3.98214e-06	1	1	0.0757225	1.39271	3.76594e-05	1	1	0.00450211	1.70046	6.71709e-05	1	0.869353	0.0451613	1.45305	4.16415e-05	1	1	0.00216944	1.77414	7.11531e-05	1	0.786154	0.283244	1.22097	2.95115e-05	1	1	B2G	Endocuticle structural glycoprotein SgAbd-1	Dapma7bEVm002034sc02581NoSplit
Dapma7bEVm003448sc00687NoSplit	713	287	402.333	2.17184	72.5428	36.6499	41.2416	1.88175	1.72728	0.75587	0.939588	1.17077	1	0.220121	1.32098	1.53657e-05	1	1	0.126237	1.41504	1.98685e-05	1	1	0.00870116	1.81576	3.90512e-05	1	1	0.76329	1.07121	4.50285e-06	1	1	0.15955	1.37455	2.36855e-05	1	1	0.269529	1.28318	1.91827e-05	1	1	B2G	Calcyphosin-like protein	Dapma7bEVm003448sc00687NoSplit
Dapma7bEVm004196sc00930NoSplit	297	190	195.333	2.48731	32.1385	20.1715	20.4873	2.12993	1.75647	1.0715	1.09263	1.26243	1	0.417494	1.24189	4.54216e-06	1	1	0.12542	1.50017	9.39194e-06	1	1	0.00736969	2.0317	1.93728e-05	1	1	0.472658	1.20797	4.84978e-06	1	1	0.0603669	1.63597	1.48306e-05	1	1	0.245903	1.35431	9.98082e-06	1	1	B2G	venom allergen 3-like	Dapma7bEVm004196sc00930NoSplit			0005615 // extracellular space (GO_REF:nd [ND])
Dapma7bEVm005792sc03376NoSplit	1405	616	796	3.33888	160.108	93.2288	86.6105	2.87818	3.15804	1.41912	1.65714	1.30875	4	0.0926399	1.76956	3.59995e-05	1	1	0.0483211	1.9569	4.4763e-05	1	1	0.00269869	2.80289	8.43379e-05	1	0.66552	0.765775	1.10587	8.76346e-06	1	1	0.173426	1.58395	4.83384e-05	1	1	0.286961	1.43231	3.95749e-05	1	1
Dapma7bEVm006880sc00568NoSplit	356	119	198.333	2.53351	30.4737	17.0192	20.3375	2.15121	1.86963	0.958569	1.16121	1.28444	1	0.498492	1.1839	3.32649e-06	1	1	0.241429	1.33794	6.11275e-06	1	1	0.00317863	2.08289	1.95877e-05	1	0.716469	0.625737	1.13011	2.78626e-06	1	1	0.0220029	1.75934	1.62612e-05	1	1	0.0714777	1.55679	1.34749e-05	1	1
Dapma7bEVm009101sc00763NoSplit	279	115	155.667	1.98316	25.1856	15.0304	15.0378	1.69543	1.36255	0.744538	0.776994	1.17588	1	0.711566	1.09056	2.01442e-06	1	1	0.402331	1.21537	4.79067e-06	1	1	0.0354868	1.63307	1.4082e-05	1	1	0.645184	1.11444	2.77624e-06	1	1	0.0822354	1.49746	1.20676e-05	1	1	0.20523	1.34368	9.29133e-06	1	1
Dapma7bEVm009524sc03326NoSplit	18877	7820	9782.33	3.51044	1982.86	1189.1	1077.42	3.0455	4.0341	1.52403	1.8605	1.21473	2	0.179533	1.84365	0.000447072	1	1	0.23903	1.70868	0.000375549	1	1	0.0183393	2.98001	0.00104926	1	1	0.866609	-1.07899	-7.15237e-05	1	1	0.290657	1.61637	0.000602193	1	1	0.221687	1.74405	0.000673716	1	1
Dapma7bEVm010058sc00568NoSplit	993	292	469.333	1.6753	75.109	23.9269	41.6421	1.43992	1.11374	0.283236	0.567609	1.08702	1	0.399852	1.14127	1.36893e-05	1	1	0.158639	1.24739	2.39729e-05	1	1	0.0344931	1.393	3.8083e-05	1	1	0.571283	1.09299	1.02835e-05	1	1	0.203142	1.22057	2.43937e-05	1	1	0.480982	1.11673	1.41102e-05	1	1
Dapma7bEVm010192sc00868NoSplit	8305	3154	4424.67	2.1838	797.873	492.485	446.205	1.87558	1.76805	0.94986	0.949244	1.10619	21	0.871315	1.03832	1.9951e-05	1	1	0.281524	1.28396	0.000147857	1	1	0.0106802	1.81462	0.000424177	1	1	0.360129	1.23658	0.000127906	1	1	0.0166687	1.74766	0.000404226	1	1	0.136439	1.41331	0.00027632	1	1
Dapma7bEVm010422sc00731Split02	12205	5918	6393	2.91083	1315.78	816.497	688.991	2.51748	3.11761	1.44431	1.48902	1.17297	21	0.265432	1.50006	0.000229591	1	1	0.176074	1.63787	0.000292861	1	1	0.0148672	2.45463	0.000667855	1	1	0.808733	1.09187	6.32697e-05	1	1	0.17681	1.63635	0.000438265	1	1	0.26642	1.49867	0.000374995	1	1	B2G	C-type lectin CTL - galactose binding	Dapma7bEVm010422sc00731Split02
Dapma7bEVm010757sc00687NoSplit	555	251	334.667	2.65404	62.4966	30.477	36.1988	2.32034	2.544	0.973361	1.33582	1.28784	1	0.685718	1.11648	3.24737e-06	1	1	0.0575052	1.67004	1.86798e-05	1	1	0.00275052	2.2538	3.49542e-05	1	0.667162	0.135023	1.49581	1.54324e-05	1	1	0.00937988	2.01866	3.17068e-05	1	1	0.262498	1.34955	1.62744e-05	1	1
Dapma7bEVm011197sc03217NoSplit	260	92	122.667	1.98925	20.6967	12.3977	11.6384	1.69018	1.39672	0.812539	0.771553	1.19069	1	0.888837	1.03414	5.92132e-07	1	1	0.18791	1.35137	6.09497e-06	1	1	0.0333647	1.62849	1.09021e-05	1	1	0.243163	1.30676	5.50284e-06	1	1	0.0465959	1.57473	1.031e-05	1	1	0.407381	1.20507	4.80712e-06	1	1
Dapma7bEVm013357sc00687NoSplit	192	115	120	10	27.4711	15.2853	14.3411	8.89579	6.57769	2.38734	3.72739	16.9982	1	0.000582462	5.70079	8.70535e-06	1	0.198835	9.31521e-05	7.35599	1.17706e-05	1	0.0896819	2.85881e-05	8.59256	1.40606e-05	1	0.0612163	0.58773	1.29035	3.06527e-06	1	1	0.380736	1.50726	5.35526e-06	1	1	0.741689	1.1681	2.29e-06	1	1
Dapma7bEVm015327sc02190NoSplit	182	90	151.667	2.31884	25.8223	9.10796	15.9903	2.01224	1.47347	0.460207	1.00548	1.25289	1	0.00389226	1.75162	1.22633e-05	1	0.555189	0.00100107	1.89582	1.4616e-05	1	0.455096	0.000733418	1.92661	1.51183e-05	1	0.417241	0.676737	1.08232	2.35268e-06	1	1	0.613269	1.0999	2.85499e-06	1	1	0.935364	1.01624	5.02313e-07	1	1	B2G	retinol dehydrogenase 11-like	Dapma7bEVm015327sc02190NoSplit			0016021 // integral component of membrane (GO_REF:nd [ND])
Dapma7bEVm015440sc02581NoSplit	1323	427	712.667	1.93526	110.341	62.3331	69.6277	1.67395	1.38708	0.656137	0.7881	1.11859	4	0.810921	-1.04288	-4.37624e-06	1	1	0.101286	1.32727	3.48326e-05	1	1	0.00598354	1.609	6.4818e-05	1	0.959521	0.0601603	1.38419	3.92089e-05	1	1	0.00280813	1.678	6.91942e-05	1	0.901484	0.264233	1.21226	2.99854e-05	1	1	B2G	Endocuticle structural glycoprotein SgAbd-1	Dapma7bEVm015440sc02581NoSplit
Dapma7bEVm015513sc01581NoSplit	346	134	206.333	1.94216	36.0424	20.4764	20.4295	1.68178	1.29802	0.686236	0.743092	1.15187	1	0.101282	1.37681	1.16233e-05	1	1	0.120232	1.35424	1.09273e-05	1	1	0.0141602	1.61275	1.89015e-05	1	1	0.938243	-1.01666	-6.95991e-07	1	1	0.414549	1.17137	7.27824e-06	1	1	0.368732	1.19089	7.97423e-06	1	1	B2G	Glycerol-3-phosphate acyltransferase 3	Dapma7bEVm015513sc01581NoSplit			0016021 // integral component of membrane (GO_REF:nd [ND])
Dapma7bEVm016138sc02581NoSplit	332	253	191	2.33256	47.6833	21.4964	20.6885	2.05206	2.36553	1.04055	1.07384	1.25776	1	0.334033	1.36935	7.41218e-06	1	1	0.143404	1.60785	1.21985e-05	1	1	0.0365003	1.97635	1.95937e-05	1	1	0.619386	1.17417	4.78627e-06	1	1	0.256542	1.44328	1.21815e-05	1	1	0.524799	1.22919	7.39525e-06	1	1	B2G	Endocuticle structural glycoprotein SgAbd-1	Dapma7bEVm016138sc02581NoSplit
Dapma7bEVm016402sc00687NoSplit	6738	3948	5296.67	7.88177	880.035	404.748	616.617	6.89556	4.2335	1.29658	2.911	1.44326	21	1.47174e-07	4.06451	0.000325432	0.00693323	0.000330154	5.71105e-10	5.34798	0.000461729	2.69042e-05	2.69042e-06	3.74929e-12	6.70555	0.000605894	1.76625e-07	3.5325e-08	0.285813	1.31577	0.000136297	1	1	0.0522891	1.64978	0.000280462	1	1	0.378659	1.25385	0.000144165	1	1
Dapma7bEVm018486sc00568NoSplit	457	177	191.667	1.76565	40.5928	18.7515	21.5841	1.63538	1.55571	0.576124	0.767852	1.15294	1	0.839711	1.03904	1.35622e-06	1	1	0.0147013	1.58064	2.01714e-05	1	1	0.0495717	1.44458	1.54449e-05	1	1	0.0255293	1.52125	1.88152e-05	1	1	0.0790127	1.39031	1.40887e-05	1	1	0.63208	-1.09418	-4.72656e-06	1	1
Dapma7bEVm019697sc03326Split02	910	655	561	2.93226	128.047	53.3483	59.9003	2.51612	3.74345	1.21842	1.64297	1.33002	4	0.972415	1.01561	6.24127e-07	1	1	0.234996	1.66071	2.64205e-05	1	1	0.0359716	2.46979	5.87739e-05	1	1	0.249715	1.63519	2.57963e-05	1	1	0.0392251	2.43183	5.81497e-05	1	1	0.351213	1.48719	3.23534e-05	1	1
Dapma7bEVm630216sc03326Split02	209	121	140	8.5	30.0803	15.5239	16.7769	7.57552	5.72102	3.17493	3.27891	4.88818	1	0.035396	3.77241	7.17917e-06	1	1	0.139876	2.51716	3.9287e-06	1	1	0.00216628	7.32561	1.63802e-05	1	0.607853	0.509923	-1.49868	-3.25047e-06	1	1	0.275994	1.94189	9.201e-06	1	1	0.0837112	2.91026	1.24515e-05	1	1
Dapma7bEVm636222sc00944NoSplit	300	78	125	1.89928	25.0727	13.5865	12.9799	1.68816	1.67081	0.709352	0.818775	1.19639	1	0.225231	1.30792	5.94316e-06	1	1	0.0268778	1.63165	1.21915e-05	1	1	0.0411512	1.5704	1.10094e-05	1	1	0.317162	1.24752	6.24836e-06	1	1	0.411812	1.20069	5.06622e-06	1	1	0.862287	-1.039	-1.18214e-06	1	1
Dapma7bEVm637820sc00005NoSplit	794	271	412.333	1.92245	64.1634	32.5861	39.3563	1.64276	1.1936	0.613662	0.712786	1.12041	1	0.626111	1.097	6.10823e-06	1	1	0.691503	1.07879	4.96192e-06	1	1	0.0159049	1.57848	3.6429e-05	1	1	0.930381	-1.01687	-1.14631e-06	1	1	0.0541948	1.43891	3.03207e-05	1	1	0.043753	1.46319	3.1467e-05	1	1
Dapma7bEVm639885sc01725NoSplit	154	99	118.667	2.30882	18.113	12.5004	12.6104	2.0142	1.52266	1.02289	1.00951	1.27872	1	0.39298	1.24518	3.14221e-06	1	1	0.272817	1.31974	4.09782e-06	1	1	0.00893446	1.93341	1.19625e-05	1	1	0.824725	1.05988	9.55616e-07	1	1	0.0796344	1.55272	8.82033e-06	1	1	0.127689	1.46499	7.86471e-06	1	1
Dapma7bEVm642112sc01581NoSplit	364	268	244	2.15457	53.166	36.9292	25.1975	1.87115	1.84379	1.26204	0.913004	1.18883	1	0.244505	1.41567	1.23598e-05	1	1	0.284993	1.37563	1.11693e-05	1	1	0.0495483	1.79865	2.37477e-05	1	1	0.926524	-1.0291	-1.19052e-06	1	1	0.42089	1.27053	1.13879e-05	1	1	0.367955	1.30751	1.25784e-05	1	1
Dapma7bEVm642335sc01581NoSplit	657	242	283	1.99182	62.7131	30.21	27.9161	1.72193	2.02169	0.720027	0.813384	1.15731	1	0.0926621	1.47532	1.87247e-05	1	1	0.168079	1.37557	1.47954e-05	1	1	0.0272295	1.6666	2.626e-05	1	1	0.762291	-1.07251	-3.92933e-06	1	1	0.597679	1.12965	7.53532e-06	1	1	0.404523	1.21157	1.14647e-05	1	1
Dapma7bEVm642473sc01348Split01	1363	495	633	2.21575	138.206	74.2329	63.5472	1.89801	2.48396	0.972114	1.08581	1.18202	4	0.334095	1.34508	2.47518e-05	1	1	0.278691	1.39449	2.82964e-05	1	1	0.0456521	1.85154	6.10799e-05	1	1	0.907251	1.03674	3.54466e-06	1	1	0.297366	1.37653	3.63281e-05	1	1	0.355043	1.32775	3.27834e-05	1	1
Dapma7bEVm645071sc02581NoSplit	10444	4623	5823	2.06046	948.359	560.784	582.372	1.78029	1.62058	0.805608	0.844059	1.08856	21	0.51372	-1.14313	-0.000105357	1	1	0.461043	1.16285	0.000137035	1	1	0.029577	1.5634	0.000474083	1	1	0.164909	1.32929	0.000242393	1	1	0.004819	1.78716	0.000579441	1	1	0.14865	1.34445	0.000337048	1	1
Dapma7bEVm645289sc01685NoSplit	467	192	293	7.02055	45.0406	22.1599	32.704	5.87114	#DIV/0!	1.24077	#DIV/0!	0	1	0.21736	1.98605	6.62339e-06	1	1	0.00450103	5.10674	2.75854e-05	1	0.993225	0.002292	5.81936	3.23722e-05	1	0.616993	0.0892599	2.57131	2.09621e-05	1	1	0.0538978	2.93012	2.57488e-05	1	1	0.810669	1.13955	4.78676e-06	1	1
Dapma7bEVm645839sc01274NoSplit	1924	754	885.333	79.1176	276.958	82.129	115.499	77.8087	10.8768	6.71214	4.35162	26.0053	4	0.0121201	23.5653	3.46768e-05	1	0.8394	0.00982879	26.4333	3.90843e-05	1	1	0.00146262	73.7567	0.000111808	1	0.570719	0.916606	1.12171	4.40746e-06	1	1	0.306914	3.12989	7.71308e-05	1	1	0.356007	2.79029	7.27234e-05	1	1
Dapma7bEVm002146sc00872NoSplit	2871	907	1534.67	1.99762	272.017	125	152.394	1.72781	1.54006	0.591748	0.818545	1.10676	4	0.254462	1.23233	4.97741e-05	1	1	0.114719	1.33546	7.18681e-05	1	1	0.0053674	1.66858	0.000143234	1	0.939973	0.661107	1.08369	2.2094e-05	1	1	0.0981265	1.354	9.346e-05	1	1	0.223757	1.24944	7.1366e-05	1	1	B2G	carboxypeptidase B-like	Dapma7bEVm002146sc00872NoSplit		0006508 // proteolysis (GO_REF:nd [ND])	0005615 // extracellular space (GO_REF:nd [ND])
Dapma7bEVm006949sc00868Split01	818	189	357	1.70693	63.3506	22.9364	31.4897	1.45836	1.2454	0.375758	0.585014	1.09658	1	0.553814	1.10685	7.51426e-06	1	1	0.238877	1.22362	1.57262e-05	1	1	0.0441639	1.41129	2.89236e-05	1	1	0.559844	1.1055	8.21199e-06	1	1	0.155689	1.27505	2.14094e-05	1	1	0.403856	1.15337	1.31974e-05	1	1	B2G	histone H4-like	Dapma7bEVm006949sc00868Split01		0006352 // DNA-templated transcription, initiation (GO_REF:nd [ND])	0005634 // nucleus (GO_REF:nd [ND]) /// 0000786 // nucleosome (GO_REF:nd [ND])
Dapma7bEVm007263sc02190NoSplit	380	184	218	2.03645	42.6594	26.8937	22.0838	1.76915	1.76814	0.934601	0.884887	1.18547	1	0.207627	1.36044	1.05758e-05	1	1	0.243902	1.32956	9.66974e-06	1	1	0.0279346	1.71048	2.08464e-05	1	1	0.927707	-1.02322	-9.06026e-07	1	1	0.346084	1.2573	1.02706e-05	1	1	0.299433	1.2865	1.11767e-05	1	1	B2G	Uncharacterized protein APZ42_027261	Dapma7bEVm007263sc02190NoSplit		1902476 // chloride transmembrane transport (GO_REF:nd [ND])	0005886 // plasma membrane (GO_REF:nd [ND]) /// 0034707 // chloride channel complex (GO_REF:nd [ND])
Dapma7bEVm009979sc00872NoSplit	1597	803	942	2.32552	171.252	126.341	97.9358	2.00901	1.81255	1.15915	1.02782	1.15665	4	0.115532	1.48107	4.78153e-05	1	1	0.10256	1.50298	4.9993e-05	1	1	0.00832243	1.93745	9.31767e-05	1	1	0.953727	1.01479	2.1777e-06	1	1	0.280269	1.30814	4.53614e-05	1	1	0.307342	1.28907	4.31837e-05	1	1	B2G	Tubulin alpha-1 chain	Dapma7bEVm009979sc00872NoSplit		0000226 // microtubule cytoskeleton organization (GO_REF:nd [ND]) /// 0000278 // mitotic cell cycle (GO_REF:nd [ND]) /// 0055085 // transmembrane transport (GO_REF:nd [ND])	0005874 // microtubule (GO_REF:nd [ND]) /// 0005737 // cytoplasm (GO_REF:nd [ND]) /// 0016021 // integral component of membrane (GO_REF:nd [ND])
Dapma7bEVm011260sc02560NoSplit	447	155	239.333	2.00843	43.346	18.3809	23.2894	1.72104	1.68232	0.572305	0.850311	1.17195	1	0.242603	1.26761	8.83369e-06	1	1	0.0772639	1.43019	1.42005e-05	1	1	0.0113018	1.67074	2.21411e-05	1	1	0.551287	1.12826	5.36682e-06	1	1	0.171419	1.31803	1.33074e-05	1	1	0.442465	1.1682	7.94059e-06	1	1	B2G	CD82 antigen-like isoform X1	Dapma7bEVm011260sc02560NoSplit		0007166 // cell surface receptor signaling pathway (GO_REF:nd [ND])	0005887 // integral component of plasma membrane (GO_REF:nd [ND])
Dapma7bEVm015207sc03326NoSplit	26657	8951	12351	2.40352	2517.99	1405.4	1279.32	2.07396	2.97691	0.998301	1.30167	1.13108	2	0.454669	1.28218	0.000338993	1	1	0.325602	1.38695	0.000464847	1	1	0.0347286	2.03025	0.00123766	1	1	0.813084	1.08171	0.000125854	1	1	0.168102	1.58343	0.000898668	1	1	0.252488	1.46383	0.000772813	1	1	B2G	putative Collagen alpha-1(XIII) chain	Dapma7bEVm015207sc03326NoSplit		0030198 // extracellular matrix organization (GO_REF:nd [ND])	0031012 // extracellular matrix (GO_REF:nd [ND]) /// 0005615 // extracellular space (GO_REF:nd [ND]) /// 0005581 // collagen trimer (GO_REF:nd [ND])
Dapma7bEVm027380sc01361NoSplit	252	117	150	3.38095	28.0293	16.5528	16.5987	2.9396	2.8932	1.11629	1.60915	1.5397	1	0.00185963	2.37369	1.20132e-05	1	0.407259	0.000320796	2.72155	1.50554e-05	1	0.225558	0.000177304	2.8358	1.60545e-05	1	0.206896	0.615925	1.14655	3.04215e-06	1	1	0.512424	1.19468	4.04131e-06	1	1	0.88326	1.04198	9.99164e-07	1	1	B2G	serine/threonine-protein kinase N isoform X1	Dapma7bEVm027380sc01361NoSplit		0018105 // peptidyl-serine phosphorylation (GO_REF:nd [ND]) /// 0035556 // intracellular signal transduction (GO_REF:nd [ND])
Dapma7bEVm010249sc02491NoSplit	518	196	275	1.69738	33.048	15.5082	23.7759	1.4395	0.728796	0.343068	0.525665	1.09133	1	0.528131	1.09817	5.48395e-06	1	1	0.571988	1.08773	4.90091e-06	1	1	0.0277849	1.38165	2.13208e-05	1	1	0.951019	-1.0096	-5.83045e-07	1	1	0.116988	1.25815	1.58369e-05	1	1	0.10208	1.27022	1.64199e-05	1	1	B2G	beta,beta-carotene 9',10'-oxygenase-like	Dapma7bEVm010249sc02491NoSplit		0055114 // oxidation-reduction process (GO_REF:nd [ND]) /// 0016121 // carotene catabolic process (GO_REF:nd [ND]) /// 0042574 // retinal metabolic process (GO_REF:nd [ND])
Dapma7bEVm011226sc01361NoSplit	308	150	187	1.93189	42.3043	16.606	18.4004	1.66896	1.53737	0.58361	0.748116	1.15712	1	0.119261	1.39565	1.11954e-05	1	1	0.0303173	1.58813	1.66418e-05	1	1	0.0270443	1.6029	1.70597e-05	1	1	0.543813	1.13791	5.44639e-06	1	1	0.515237	1.1485	5.86428e-06	1	1	0.969288	1.0093	4.17889e-07	1	1	B2G	putative Cytochrome P450 6a18	Dapma7bEVm011226sc01361NoSplit		0055114 // oxidation-reduction process (GO_REF:nd [ND])	0016021 // integral component of membrane (GO_REF:nd [ND])
Dapma7bEVm000149sc03147NoSplit	1306	869	713.667	4.97955	186.828	120.585	83.7905	4.47663	5.55196	2.34376	2.48319	1.61017	4	0.0915929	2.8463	4.46926e-05	1	1	0.0647106	3.15926	5.22682e-05	1	1	0.0195355	4.37118	8.16045e-05	1	1	0.864162	1.10995	7.57565e-06	1	1	0.481296	1.53574	3.69119e-05	1	1	0.593614	1.38361	2.93363e-05	1	1	B2G	Uncharacterized protein APZ42_033129	Dapma7bEVm000149sc03147NoSplit		0010466 // negative regulation of peptidase activity (GO_REF:nd [ND])	0005576 // extracellular region (GO_REF:nd [ND])
Dapma7bEVm002444sc02569NoSplit	294	180	155.333	3.26214	42.3837	26.1107	17.3355	2.85584	3.6629	1.88818	1.64733	1.54825	1	0.130967	2.14337	1.08359e-05	1	1	0.243166	1.8027	7.60735e-06	1	1	0.0448395	2.7712	1.67859e-05	1	1	0.732363	-1.18898	-3.22858e-06	1	1	0.607281	1.29292	5.95001e-06	1	1	0.390897	1.53725	9.17858e-06	1	1	B2G	protein FAM151B isoform X1	Dapma7bEVm002444sc02569NoSplit		0010951 // negative regulation of endopeptidase activity (GO_REF:nd [ND])	0016021 // integral component of membrane (GO_REF:nd [ND])
Dapma7bEVm006829sc02190NoSplit	190	44	161.333	24.0476	26.0483	3.8434	19.2178	21.2381	5.20354	0.421212	4.41094	-36.0023	1	1.8158e-18	12.3692	1.13906e-05	8.55407e-14	2.85136e-14	1.04848e-19	13.4314	1.24548e-05	4.9393e-15	2.46965e-15	6.49957e-26	19.8197	1.88552e-05	3.06188e-21	3.06188e-21	0.712262	1.08587	1.06415e-06	1	1	0.02981	1.60234	7.46453e-06	1	1	0.072999	1.47563	6.40037e-06	1	1	B2G	doublesex 1	Dapma7bEVm006829sc02190NoSplit		0006355 // regulation of transcription, DNA-templated (GO_REF:nd [ND])	0016021 // integral component of membrane (GO_REF:nd [ND]) /// 0005634 // nucleus (GO_REF:nd [ND])
Dapma7bEVm015164sc01005NoSplit	2049	629	1074.33	1.8243	177.94	95.5195	100.575	1.5652	1.26458	0.584479	0.681147	1.09155	4	0.274351	1.23254	4.23875e-05	1	1	0.368847	1.1875	3.41777e-05	1	1	0.030635	1.51302	9.35134e-05	1	1	0.846213	-1.03793	-8.20988e-06	1	1	0.283289	1.22756	5.11259e-05	1	1	0.204976	1.27412	5.93358e-05	1	1	B2G	Dihydrofolate reductase	Dapma7bEVm015164sc01005NoSplit		0046654 // tetrahydrofolate biosynthetic process (GO_REF:nd [ND]) /// 0055114 // oxidation-reduction process (GO_REF:nd [ND]) /// 0006545 // glycine biosynthetic process (GO_REF:nd [ND])
Dapma7bEVm002040sc02140NoSplit	1324	458	690	1.79892	127.894	72.4934	64.5299	1.54679	1.30693	0.653206	0.655101	1.0956	4	0.229133	1.24989	3.02375e-05	1	1	0.127538	1.3266	3.952e-05	1	1	0.0310371	1.4922	5.95591e-05	1	1	0.74835	1.06137	9.28251e-06	1	1	0.33857	1.19387	2.93216e-05	1	1	0.525378	1.12483	2.00391e-05	1	1	B2G	superoxide dismutase [Cu-Zn]	Dapma7bEVm002040sc02140NoSplit		0019222 // regulation of metabolic process (GO_REF:nd [ND]) /// 0050794 // regulation of cellular process (GO_REF:nd [ND]) /// 0055114 // oxidation-reduction process (GO_REF:nd [ND]) /// 0048518 // positive regulation of biological process (GO_REF:nd [ND]) /// 0007275 // multicellular organism development (GO_REF:nd [ND]) /// 0050790 // regulation of catalytic activity (GO_REF:nd [ND]) /// 004259…	0005829 // cytosol (GO_REF:nd [ND]) /// 0005634 // nucleus (GO_REF:nd [ND])
Dapma7bEVm003544sc01899Split02	2182	988	1231.67	1.82478	241.544	95.4641	119.818	1.58762	1.36651	0.490267	0.672666	1.08797	4	0.0545365	1.38557	8.06478e-05	1	1	0.012947	1.52495	0.000109799	1	1	0.0125543	1.52763	0.000110361	1	1	0.571195	1.10059	2.91517e-05	1	1	0.56394	1.10253	2.97135e-05	1	1	0.992176	1.00176	5.61841e-07	1	1	B2G	sodium/calcium exchanger 2-like	Dapma7bEVm003544sc01899Split02		0035725 // sodium ion transmembrane transport (GO_REF:nd [ND]) /// 0006816 // calcium ion transport (GO_REF:nd [ND]) /// 0007154 // cell communication (GO_REF:nd [ND])	0016021 // integral component of membrane (GO_REF:nd [ND])
Dapma7bEVm004408sc03258NoSplit	295	181	189	6.61386	33.6681	24.7124	21.7109	5.74537	4.34386	2.59614	2.63525	2.33568	1	0.0624126	2.53038	7.12482e-06	1	1	0.0226504	3.1277	9.90569e-06	1	1	0.000770553	5.55989	2.12289e-05	1	0.417241	0.665044	1.23606	2.78087e-06	1	1	0.105864	2.19725	1.41041e-05	1	1	0.234304	1.77763	1.13232e-05	1	1	B2G	mucin-5AC-like isoform X1	Dapma7bEVm004408sc03258NoSplit		0006030 // chitin metabolic process (GO_REF:nd [ND]) /// 0006413 // translational initiation (GO_REF:nd [ND])	0005576 // extracellular region (GO_REF:nd [ND])
Dapma7bEVm007564sc00763NoSplit	291	64	152.333	1.79203	25.1277	10.4679	14.0382	1.5355	1.08103	0.406735	0.630128	1.13422	1	0.10792	1.33471	9.04903e-06	1	1	0.0468875	1.42569	1.15085e-05	1	1	0.0296996	1.47414	1.28186e-05	1	1	0.707584	1.06816	2.45949e-06	1	1	0.577475	1.10447	3.76954e-06	1	1	0.860553	1.03399	1.31005e-06	1	1	B2G	heme transporter hrg1-A-like	Dapma7bEVm007564sc00763NoSplit		0015886 // heme transport (GO_REF:nd [ND])	0016021 // integral component of membrane (GO_REF:nd [ND])
[truncated: 273 more columns]
