# Supplementary material for: Two Doublesex1 mutants revealed a tunable gene network underlying intersexuality in Daphnia magna
Source: PLoS One. 2020 Aug 31;15(8):e0238256. doi: 10.1371/journal.pone.0238256 (PMC7458346; doi:10.1371/journal.pone.0238256)
Supplement: S3 Table — (XLSX) [file pone.0238256.s005.xlsx]

## Sheet: Sheet1
Target gene name	qPCR primer sequence (5' to 3')
Dapma7bEVm010195 (L32)	GACCAAAGGGTATTGACAACAGA
	CCAACTTTTGGCATAAGGTACTG
Dapma7bEVm006829 (Dsx1)	GTGGGTCCGTTCATTGCGTC
	GTGGGTCCGTTCATTGCGTC
mCherry	CTACGACGCTGAGGTCAAGAC
	GGTGTAGTCCTCGTTGTGGG
Dapma7bEVm005257	TCTAATGCCAGTGCGAAATCC
	CTAAACGCATCTTCCGTCGTC
Dapma7bEVm007306	GGCCATTCAAACTCAACATCGC
	GGGAAGTGTACGAAAAGCTGGT
Dapma7bEVm016950	TGGAACGAACTTCAACGACGA
	CGGTAACCACGGCAACCTAC
Dapma7bEVm013357	GTCAAGAGGATGATGGCGTTCC
	CGTGAGCTGATTCGTCCGTG
Dapma7bEVm016402	CCAGCGAAAGAGAACACCGTAG
	GGAAGCGAGTTTCACCGAACC
Dapma7bEVm000342	TCAGGGTCATCGCCAAATCG
	GCCACATTGTAGATCGTCCGT
Dapma7bEVm027428	CATGAATCTGGGCGGTGCT
	GTGGGTCCGTTCATTGCGTC
